# Supplementary material for: Whole genome sequence and comparative genomics analysis of multidrug-resistant Staphylococcus xylosus NM36 isolated from a cow with mastitis in Basrah city
Source: J Genet Eng Biotechnol. 2023 Dec 7;21:163. doi: 10.1186/s43141-023-00606-6 (PMC10703762; doi:10.1186/s43141-023-00606-6)
Supplement: Supplementary file 1 — Additional file 1. [file 43141_2023_606_MOESM1_ESM.xlsx]

## Sheet: A-Table S1- Contigs list 
#	Accession	Length	Protein count	#	Accession	Length	Protein count
1	JARUHN010000001.1	421415	403	38	JARUHN010000038.1	3215	4
2	JARUHN010000002.1	224295	203	39	JARUHN010000039.1	2152	1
3	JARUHN010000003.1	204152	192	40	JARUHN010000040.1	1634	0
4	JARUHN010000004.1	145696	119	41	JARUHN010000041.1	1597	0
5	JARUHN010000005.1	141738	112	42	JARUHN010000042.1	1333	1
6	JARUHN010000006.1	129996	143	43	JARUHN010000043.1	1112	0
7	JARUHN010000007.1	126244	117	44	JARUHN010000044.1	1011	1
8	JARUHN010000008.1	121660	102	45	JARUHN010000045.1	712	1
9	JARUHN010000009.1	99130	99	46	JARUHN010000046.1	695	1
10	JARUHN010000010.1	90855	65	47	JARUHN010000047.1	617	1
11	JARUHN010000011.1	82416	68	48	JARUHN010000048.1	616	0
12	JARUHN010000012.1	79406	86	49	JARUHN010000049.1	591	0
13	JARUHN010000013.1	65436	64	50	JARUHN010000050.1	495	1
14	JARUHN010000014.1	62154	79	51	JARUHN010000051.1	485	1
15	JARUHN010000015.1	59421	49	52	JARUHN010000052.1	397	1
16	JARUHN010000016.1	58582	56	53	JARUHN010000053.1	382	1
17	JARUHN010000017.1	58235	52	54	JARUHN010000054.1	359	1
18	JARUHN010000018.1	55193	52	55	JARUHN010000055.1	353	0
19	JARUHN010000019.1	50776	45	56	JARUHN010000056.1	335	1
20	JARUHN010000020.1	49396	44	57	JARUHN010000057.1	307	0
21	JARUHN010000021.1	41835	39	58	JARUHN010000058.1	273	0
22	JARUHN010000022.1	39108	30	59	JARUHN010000059.1	273	0
23	JARUHN010000023.1	37215	37	60	JARUHN010000060.1	270	1
24	JARUHN010000024.1	33147	35	61	JARUHN010000061.1	244	1
25	JARUHN010000025.1	27104	23	62	JARUHN010000062.1	243	0
26	JARUHN010000026.1	17693	12	63	JARUHN010000063.1	239	0
27	JARUHN010000027.1	17471	13	64	JARUHN010000064.1	237	0
28	JARUHN010000028.1	16623	13	65	JARUHN010000065.1	236	0
29	JARUHN010000029.1	14010	11	66	JARUHN010000066.1	235	0
30	JARUHN010000030.1	13736	13	67	JARUHN010000067.1	234	0
31	JARUHN010000031.1	12839	9	68	JARUHN010000068.1	231	0
32	JARUHN010000032.1	11865	9	69	JARUHN010000069.1	230	0
33	JARUHN010000033.1	11661	12	70	JARUHN010000070.1	215	0
34	JARUHN010000034.1	8271	6	71	JARUHN010000071.1	207	1
35	JARUHN010000035.1	7195	9	72	JARUHN010000072.1	206	1
36	JARUHN010000036.1	5266	7	73	JARUHN010000073.1	203	1
37	JARUHN010000037.1	4677	5

## Sheet: B-Table S2- insertion-deletion 
Postion	Reference SMQ-121	Alteration in NM36	Quality	Hom/Het	Read Depth	Alteration Depth	Gene Name	Gene ID	Start	End	Strand
45	CTTTT	CTTTTT	228	hom	454	454
124	A	T	228	hom	521	521
126	G	A	228	hom	532	532
147	A	T	228	hom	609	609
227	C	T	228	hom	792	792
270	G	A	228	hom	867	867
330	A	G	228	hom	972	972
346	G	A	228	hom	1017	1016
372	C	T	228	hom	1045	1045
373	A	G	228	hom	1038	1038
641	C	T	228	hom	1323	1323	dnaA	gene-SXYLSMQ121_RS00005	501	1868	+
764	A	G	228	hom	1465	1465	dnaA	gene-SXYLSMQ121_RS00005	501	1868	+
796	G	A	228	hom	1543	1543	dnaA	gene-SXYLSMQ121_RS00005	501	1868	+
917	G	A	228	hom	1656	1656	dnaA	gene-SXYLSMQ121_RS00005	501	1868	+
941	T	C	228	hom	1656	1656	dnaA	gene-SXYLSMQ121_RS00005	501	1868	+
959	A	G	228	hom	1633	1633	dnaA	gene-SXYLSMQ121_RS00005	501	1868	+
980	A	G	228	hom	1646	1646	dnaA	gene-SXYLSMQ121_RS00005	501	1868	+
992	G	A	228	hom	1615	1615	dnaA	gene-SXYLSMQ121_RS00005	501	1868	+
1049	A	G	228	hom	1458	1458	dnaA	gene-SXYLSMQ121_RS00005	501	1868	+
1190	G	A	228	hom	1553	1553	dnaA	gene-SXYLSMQ121_RS00005	501	1868	+
1202	G	A	228	hom	1512	1512	dnaA	gene-SXYLSMQ121_RS00005	501	1868	+
1259	A	T	228	hom	1462	1462	dnaA	gene-SXYLSMQ121_RS00005	501	1868	+
1271	A	T	228	hom	1472	1472	dnaA	gene-SXYLSMQ121_RS00005	501	1868	+
1343	G	A	228	hom	1425	1425	dnaA	gene-SXYLSMQ121_RS00005	501	1868	+
1454	T	C	228	hom	1435	1435	dnaA	gene-SXYLSMQ121_RS00005	501	1868	+
1628	A	G	228	hom	1360	1360	dnaA	gene-SXYLSMQ121_RS00005	501	1868	+
1751	C	T	228	hom	1487	1487	dnaA	gene-SXYLSMQ121_RS00005	501	1868	+
1820	C	T	228	hom	1449	1449	dnaA	gene-SXYLSMQ121_RS00005	501	1868	+
1904	A	T	228	hom	1347	1347
1923	G	T	228	hom	1368	1368
1953	T	C	228	hom	1372	1372
2006	TA	T	228	hom	1120	1120
2158	T	C	228	hom	1291	1291	dnaN	gene-SXYLSMQ121_RS00010	2111	3244	+
2165	C	T	228	hom	1257	1257	dnaN	gene-SXYLSMQ121_RS00010	2111	3244	+
2338	G	A	228	hom	1374	1374	dnaN	gene-SXYLSMQ121_RS00010	2111	3244	+
2426	C	T	228	hom	1175	1175	dnaN	gene-SXYLSMQ121_RS00010	2111	3244	+
2468	A	G	228	hom	1400	1400	dnaN	gene-SXYLSMQ121_RS00010	2111	3244	+
2560	A	G	228	hom	1543	1543	dnaN	gene-SXYLSMQ121_RS00010	2111	3244	+
2761	T	C	228	hom	1516	1516	dnaN	gene-SXYLSMQ121_RS00010	2111	3244	+
2764	C	T	228	hom	1511	1511	dnaN	gene-SXYLSMQ121_RS00010	2111	3244	+
2854	T	C	228	hom	1576	1576	dnaN	gene-SXYLSMQ121_RS00010	2111	3244	+
2905	G	C	228	hom	1397	1397	dnaN	gene-SXYLSMQ121_RS00010	2111	3244	+
2908	T	C	228	hom	1405	1405	dnaN	gene-SXYLSMQ121_RS00010	2111	3244	+
2923	C	T	228	hom	1422	1422	dnaN	gene-SXYLSMQ121_RS00010	2111	3244	+
2926	T	C	228	hom	1396	1395	dnaN	gene-SXYLSMQ121_RS00010	2111	3244	+
3031	A	G	228	hom	1362	1362	dnaN	gene-SXYLSMQ121_RS00010	2111	3244	+
3040	G	A	228	hom	1343	1342	dnaN	gene-SXYLSMQ121_RS00010	2111	3244	+
3145	A	G	228	hom	1249	1249	dnaN	gene-SXYLSMQ121_RS00010	2111	3244	+
3148	G	A	228	hom	1251	1251	dnaN	gene-SXYLSMQ121_RS00010	2111	3244	+
3154	C	A	228	hom	1295	1295	dnaN	gene-SXYLSMQ121_RS00010	2111	3244	+
3241	T	C	228	hom	1277	1277	dnaN	gene-SXYLSMQ121_RS00010	2111	3244	+
3260	G	T	228	hom	1219	1219
3268	G	A	228	hom	1222	1222
3290	C	T	228	hom	1183	1183
3310	A	T	228	hom	1062	1062
3311	G	T	228	hom	1082	1082
3319	T	A	228	hom	1132	1132
3341	A	G	228	hom	1251	1251
3347	T	C	228	hom	1235	1235
3400	CTTTTTTT	CTTTTTTTT	165	hom	1172	1171
3417	A	C	228	hom	1190	1190
3424	A	T	228	hom	1166	1166
3493	A	C	228	hom	934	934
3497	A	T	228	hom	924	924
3499	A	G	228	hom	921	921
3501	A	G	228	hom	924	924
3526	A	G	228	hom	1078	1078
3569	C	A	228	hom	1162	1162
3583	CAAAAAAA	CAAAAAA	164	hom	1137	1137
3632	C	T	228	hom	1131	1131
3635	T	A	228	hom	1109	1109
3642	A	T	228	hom	1133	1133
3667	A	T	228	hom	1144	1144
3733	C	T	228	hom	1173	1173
3856	C	T	228	hom	1327	1327
4037	G	A	228	hom	1439	1439	yaaA	gene-SXYLSMQ121_RS00015	3900	4133	+
4210	C	T	228	hom	1495	1495	recF	gene-SXYLSMQ121_RS00020	4130	5245	+
4291	A	T	228	hom	1422	1422	recF	gene-SXYLSMQ121_RS00020	4130	5245	+
4303	G	A	228	hom	1424	1424	recF	gene-SXYLSMQ121_RS00020	4130	5245	+
4354	C	T	228	hom	1350	1350	recF	gene-SXYLSMQ121_RS00020	4130	5245	+
4366	C	T	228	hom	1367	1367	recF	gene-SXYLSMQ121_RS00020	4130	5245	+
4402	C	T	228	hom	1333	1333	recF	gene-SXYLSMQ121_RS00020	4130	5245	+
4873	G	A	228	hom	1518	1518	recF	gene-SXYLSMQ121_RS00020	4130	5245	+
4879	A	T	228	hom	1493	1493	recF	gene-SXYLSMQ121_RS00020	4130	5245	+
4903	C	T	228	hom	1502	1502	recF	gene-SXYLSMQ121_RS00020	4130	5245	+
4975	A	G	228	hom	1549	1549	recF	gene-SXYLSMQ121_RS00020	4130	5245	+
4978	C	T	228	hom	1566	1566	recF	gene-SXYLSMQ121_RS00020	4130	5245	+
5036	T	A	228	hom	1592	1592	recF	gene-SXYLSMQ121_RS00020	4130	5245	+
5087	C	T	228	hom	1646	1645	recF	gene-SXYLSMQ121_RS00020	4130	5245	+
5455	T	C	228	hom	1640	1640	gyrB	gene-SXYLSMQ121_RS00025	5258	7192	+
5467	T	C	228	hom	1627	1627	gyrB	gene-SXYLSMQ121_RS00025	5258	7192	+
5494	G	A	228	hom	1622	1622	gyrB	gene-SXYLSMQ121_RS00025	5258	7192	+
5500	C	T	228	hom	1580	1580	gyrB	gene-SXYLSMQ121_RS00025	5258	7192	+
5503	G	A	228	hom	1572	1572	gyrB	gene-SXYLSMQ121_RS00025	5258	7192	+
5512	C	T	228	hom	1637	1637	gyrB	gene-SXYLSMQ121_RS00025	5258	7192	+
5518	T	A	228	hom	1585	1585	gyrB	gene-SXYLSMQ121_RS00025	5258	7192	+
5545	C	A	228	hom	1659	1659	gyrB	gene-SXYLSMQ121_RS00025	5258	7192	+
5572	C	T	228	hom	1719	1719	gyrB	gene-SXYLSMQ121_RS00025	5258	7192	+
5596	T	C	228	hom	1692	1692	gyrB	gene-SXYLSMQ121_RS00025	5258	7192	+
5666	C	T	228	hom	1595	1595	gyrB	gene-SXYLSMQ121_RS00025	5258	7192	+
5668	A	G	228	hom	1589	1589	gyrB	gene-SXYLSMQ121_RS00025	5258	7192	+
5719	A	G	228	hom	1515	1514	gyrB	gene-SXYLSMQ121_RS00025	5258	7192	+
5722	T	C	228	hom	1530	1530	gyrB	gene-SXYLSMQ121_RS00025	5258	7192	+
5734	T	C	228	hom	1599	1599	gyrB	gene-SXYLSMQ121_RS00025	5258	7192	+
5747	A	G	228	hom	1614	1614	gyrB	gene-SXYLSMQ121_RS00025	5258	7192	+
5770	C	T	228	hom	1644	1644	gyrB	gene-SXYLSMQ121_RS00025	5258	7192	+
5780	A	G	228	hom	1618	1618	gyrB	gene-SXYLSMQ121_RS00025	5258	7192	+
5800	T	C	228	hom	1559	1559	gyrB	gene-SXYLSMQ121_RS00025	5258	7192	+
5821	A	G	228	hom	1551	1551	gyrB	gene-SXYLSMQ121_RS00025	5258	7192	+
5826	A	T	228	hom	1546	1546	gyrB	gene-SXYLSMQ121_RS00025	5258	7192	+
5833	T	C	228	hom	1565	1565	gyrB	gene-SXYLSMQ121_RS00025	5258	7192	+
5841	C	T	228	hom	1567	1567	gyrB	gene-SXYLSMQ121_RS00025	5258	7192	+
5875	G	A	228	hom	1551	1551	gyrB	gene-SXYLSMQ121_RS00025	5258	7192	+
5884	T	C	228	hom	1503	1503	gyrB	gene-SXYLSMQ121_RS00025	5258	7192	+
5899	A	G	228	hom	1542	1542	gyrB	gene-SXYLSMQ121_RS00025	5258	7192	+
5905	C	T	228	hom	1568	1568	gyrB	gene-SXYLSMQ121_RS00025	5258	7192	+
5923	T	C	228	hom	1576	1576	gyrB	gene-SXYLSMQ121_RS00025	5258	7192	+
5959	A	G	228	hom	1576	1576	gyrB	gene-SXYLSMQ121_RS00025	5258	7192	+
5986	T	C	228	hom	1530	1530	gyrB	gene-SXYLSMQ121_RS00025	5258	7192	+
5992	C	G	228	hom	1490	1490	gyrB	gene-SXYLSMQ121_RS00025	5258	7192	+
5995	G	A	228	hom	1498	1498	gyrB	gene-SXYLSMQ121_RS00025	5258	7192	+
6007	G	A	228	hom	1502	1502	gyrB	gene-SXYLSMQ121_RS00025	5258	7192	+
6019	A	C	228	hom	1513	1513	gyrB	gene-SXYLSMQ121_RS00025	5258	7192	+
6031	A	G	228	hom	1503	1503	gyrB	gene-SXYLSMQ121_RS00025	5258	7192	+
6043	A	G	228	hom	1510	1510	gyrB	gene-SXYLSMQ121_RS00025	5258	7192	+
6052	T	A	228	hom	1533	1533	gyrB	gene-SXYLSMQ121_RS00025	5258	7192	+
6064	T	C	228	hom	1500	1500	gyrB	gene-SXYLSMQ121_RS00025	5258	7192	+
6082	C	T	228	hom	1519	1519	gyrB	gene-SXYLSMQ121_RS00025	5258	7192	+
6091	A	G	228	hom	1508	1508	gyrB	gene-SXYLSMQ121_RS00025	5258	7192	+
6118	C	T	228	hom	1501	1501	gyrB	gene-SXYLSMQ121_RS00025	5258	7192	+
6121	G	A	228	hom	1492	1492	gyrB	gene-SXYLSMQ121_RS00025	5258	7192	+
6148	G	A	228	hom	1474	1474	gyrB	gene-SXYLSMQ121_RS00025	5258	7192	+
6181	G	T	228	hom	1467	1467	gyrB	gene-SXYLSMQ121_RS00025	5258	7192	+
6298	A	G	228	hom	1467	1467	gyrB	gene-SXYLSMQ121_RS00025	5258	7192	+
6394	G	A	228	hom	1655	1655	gyrB	gene-SXYLSMQ121_RS00025	5258	7192	+
6703	A	T	228	hom	1611	1611	gyrB	gene-SXYLSMQ121_RS00025	5258	7192	+
6745	C	T	228	hom	1645	1645	gyrB	gene-SXYLSMQ121_RS00025	5258	7192	+
6751	A	T	228	hom	1643	1643	gyrB	gene-SXYLSMQ121_RS00025	5258	7192	+
6781	C	T	228	hom	1659	1659	gyrB	gene-SXYLSMQ121_RS00025	5258	7192	+
6790	T	C	228	hom	1637	1637	gyrB	gene-SXYLSMQ121_RS00025	5258	7192	+
6796	C	T	228	hom	1355	1355	gyrB	gene-SXYLSMQ121_RS00025	5258	7192	+
6799	A	G	228	hom	1344	1344	gyrB	gene-SXYLSMQ121_RS00025	5258	7192	+
6805	T	C	228	hom	1360	1360	gyrB	gene-SXYLSMQ121_RS00025	5258	7192	+
6811	A	G	228	hom	1289	1289	gyrB	gene-SXYLSMQ121_RS00025	5258	7192	+
6814	A	G	228	hom	1279	1279	gyrB	gene-SXYLSMQ121_RS00025	5258	7192	+
6815	C	T	228	hom	1288	1288	gyrB	gene-SXYLSMQ121_RS00025	5258	7192	+
6823	T	A	228	hom	1614	1614	gyrB	gene-SXYLSMQ121_RS00025	5258	7192	+
6848	C	T	228	hom	1571	1571	gyrB	gene-SXYLSMQ121_RS00025	5258	7192	+
6859	C	A	228	hom	1581	1581	gyrB	gene-SXYLSMQ121_RS00025	5258	7192	+
6874	C	T	228	hom	1606	1606	gyrB	gene-SXYLSMQ121_RS00025	5258	7192	+
6898	A	G	228	hom	1594	1594	gyrB	gene-SXYLSMQ121_RS00025	5258	7192	+
6922	T	C	228	hom	1521	1521	gyrB	gene-SXYLSMQ121_RS00025	5258	7192	+
6940	A	G	228	hom	1571	1571	gyrB	gene-SXYLSMQ121_RS00025	5258	7192	+
6958	C	T	228	hom	1586	1586	gyrB	gene-SXYLSMQ121_RS00025	5258	7192	+
6985	G	A	228	hom	1536	1536	gyrB	gene-SXYLSMQ121_RS00025	5258	7192	+
6989	T	G	228	hom	1531	1531	gyrB	gene-SXYLSMQ121_RS00025	5258	7192	+
7009	C	T	228	hom	1516	1516	gyrB	gene-SXYLSMQ121_RS00025	5258	7192	+
7030	A	G	228	hom	1537	1537	gyrB	gene-SXYLSMQ121_RS00025	5258	7192	+
7057	C	T	228	hom	1561	1561	gyrB	gene-SXYLSMQ121_RS00025	5258	7192	+
7079	C	T	228	hom	1562	1562	gyrB	gene-SXYLSMQ121_RS00025	5258	7192	+
7108	C	T	228	hom	1597	1597	gyrB	gene-SXYLSMQ121_RS00025	5258	7192	+
7587	A	G	228	hom	1710	1709	gyrA	gene-SXYLSMQ121_RS00030	7228	9942	+
7767	G	T	228	hom	1721	1721	gyrA	gene-SXYLSMQ121_RS00030	7228	9942	+
7825	T	C	228	hom	1667	1667	gyrA	gene-SXYLSMQ121_RS00030	7228	9942	+
7833	A	G	228	hom	1641	1641	gyrA	gene-SXYLSMQ121_RS00030	7228	9942	+
7836	T	C	228	hom	1653	1653	gyrA	gene-SXYLSMQ121_RS00030	7228	9942	+
7926	G	A	228	hom	1720	1718	gyrA	gene-SXYLSMQ121_RS00030	7228	9942	+
7941	C	T	228	hom	1677	1677	gyrA	gene-SXYLSMQ121_RS00030	7228	9942	+
7944	C	A	228	hom	1660	1660	gyrA	gene-SXYLSMQ121_RS00030	7228	9942	+
8049	T	C	228	hom	1721	1721	gyrA	gene-SXYLSMQ121_RS00030	7228	9942	+
8088	G	A	228	hom	1712	1712	gyrA	gene-SXYLSMQ121_RS00030	7228	9942	+
8250	T	C	228	hom	1672	1671	gyrA	gene-SXYLSMQ121_RS00030	7228	9942	+
8316	A	G	228	hom	1578	1578	gyrA	gene-SXYLSMQ121_RS00030	7228	9942	+
8409	C	T	228	hom	1601	1601	gyrA	gene-SXYLSMQ121_RS00030	7228	9942	+
8493	T	G	228	hom	1704	1702	gyrA	gene-SXYLSMQ121_RS00030	7228	9942	+
8508	C	T	228	hom	1718	1718	gyrA	gene-SXYLSMQ121_RS00030	7228	9942	+
8577	T	C	228	hom	1612	1612	gyrA	gene-SXYLSMQ121_RS00030	7228	9942	+
8679	T	C	228	hom	1721	1720	gyrA	gene-SXYLSMQ121_RS00030	7228	9942	+
8730	A	G	228	hom	1688	1687	gyrA	gene-SXYLSMQ121_RS00030	7228	9942	+
8758	T	C	228	hom	1680	1679	gyrA	gene-SXYLSMQ121_RS00030	7228	9942	+
8796	T	A	228	hom	1666	1665	gyrA	gene-SXYLSMQ121_RS00030	7228	9942	+
8826	T	C	228	hom	1659	1659	gyrA	gene-SXYLSMQ121_RS00030	7228	9942	+
8829	C	T	228	hom	1666	1666	gyrA	gene-SXYLSMQ121_RS00030	7228	9942	+
8865	C	T	228	hom	1684	1684	gyrA	gene-SXYLSMQ121_RS00030	7228	9942	+
8982	C	T	228	hom	1720	1720	gyrA	gene-SXYLSMQ121_RS00030	7228	9942	+
9195	T	C	228	hom	1744	1744	gyrA	gene-SXYLSMQ121_RS00030	7228	9942	+
9228	A	G	228	hom	1674	1674	gyrA	gene-SXYLSMQ121_RS00030	7228	9942	+
9261	A	G	228	hom	1664	1664	gyrA	gene-SXYLSMQ121_RS00030	7228	9942	+
9264	G	A	228	hom	1652	1652	gyrA	gene-SXYLSMQ121_RS00030	7228	9942	+
9324	C	T	228	hom	1645	1645	gyrA	gene-SXYLSMQ121_RS00030	7228	9942	+
9360	T	C	228	hom	1697	1697	gyrA	gene-SXYLSMQ121_RS00030	7228	9942	+
9709	T	G	228	hom	1614	1614	gyrA	gene-SXYLSMQ121_RS00030	7228	9942	+
9770	C	T	228	hom	1535	1535	gyrA	gene-SXYLSMQ121_RS00030	7228	9942	+
9859	G	A	228	hom	1439	1439	gyrA	gene-SXYLSMQ121_RS00030	7228	9942	+
9914	A	G	228	hom	1386	1386	gyrA	gene-SXYLSMQ121_RS00030	7228	9942	+
10062	C	T	228	hom	1482	1482	SXYLSMQ121_RS00035	gene-SXYLSMQ121_RS00035	9990	10805	-
10197	G	C	228	hom	1499	1499	SXYLSMQ121_RS00035	gene-SXYLSMQ121_RS00035	9990	10805	-
10314	T	C	228	hom	1474	1474	SXYLSMQ121_RS00035	gene-SXYLSMQ121_RS00035	9990	10805	-
10512	C	T	228	hom	1671	1671	SXYLSMQ121_RS00035	gene-SXYLSMQ121_RS00035	9990	10805	-
10514	G	A	228	hom	1672	1672	SXYLSMQ121_RS00035	gene-SXYLSMQ121_RS00035	9990	10805	-
10740	A	T	228	hom	1507	1507	SXYLSMQ121_RS00035	gene-SXYLSMQ121_RS00035	9990	10805	-
10875	C	A	228	hom	1455	1455
10916	A	C	228	hom	1457	1457
11068	C	T	228	hom	1259	1259
11136	G	A	228	hom	1323	1323
11267	G	A	228	hom	1488	1488	hutH	gene-SXYLSMQ121_RS00040	11196	12704	+
11282	A	G	228	hom	1531	1531	hutH	gene-SXYLSMQ121_RS00040	11196	12704	+
11288	A	G	228	hom	1545	1545	hutH	gene-SXYLSMQ121_RS00040	11196	12704	+
11297	T	A	228	hom	1533	1532	hutH	gene-SXYLSMQ121_RS00040	11196	12704	+
11330	C	T	228	hom	1524	1524	hutH	gene-SXYLSMQ121_RS00040	11196	12704	+
11369	T	C	228	hom	1590	1589	hutH	gene-SXYLSMQ121_RS00040	11196	12704	+
11498	A	G	228	hom	1616	1616	hutH	gene-SXYLSMQ121_RS00040	11196	12704	+
11525	A	G	228	hom	1598	1598	hutH	gene-SXYLSMQ121_RS00040	11196	12704	+
11582	G	A	228	hom	1727	1727	hutH	gene-SXYLSMQ121_RS00040	11196	12704	+
11600	G	T	228	hom	1717	1717	hutH	gene-SXYLSMQ121_RS00040	11196	12704	+
11627	A	T	228	hom	1704	1704	hutH	gene-SXYLSMQ121_RS00040	11196	12704	+
11675	T	A	228	hom	1651	1650	hutH	gene-SXYLSMQ121_RS00040	11196	12704	+
11768	T	C	228	hom	1564	1564	hutH	gene-SXYLSMQ121_RS00040	11196	12704	+
11873	C	T	228	hom	1517	1517	hutH	gene-SXYLSMQ121_RS00040	11196	12704	+
12296	A	G	228	hom	1603	1603	hutH	gene-SXYLSMQ121_RS00040	11196	12704	+
12395	T	G	228	hom	1624	1624	hutH	gene-SXYLSMQ121_RS00040	11196	12704	+
12410	A	G	228	hom	1615	1615	hutH	gene-SXYLSMQ121_RS00040	11196	12704	+
12428	C	T	228	hom	1631	1631	hutH	gene-SXYLSMQ121_RS00040	11196	12704	+
12452	T	C	228	hom	1574	1574	hutH	gene-SXYLSMQ121_RS00040	11196	12704	+
12491	T	C	228	hom	1564	1564	hutH	gene-SXYLSMQ121_RS00040	11196	12704	+
12557	T	C	228	hom	1487	1487	hutH	gene-SXYLSMQ121_RS00040	11196	12704	+
12590	A	G	228	hom	1431	1431	hutH	gene-SXYLSMQ121_RS00040	11196	12704	+
12623	T	C	228	hom	1559	1559	hutH	gene-SXYLSMQ121_RS00040	11196	12704	+
12641	C	T	228	hom	1595	1594	hutH	gene-SXYLSMQ121_RS00040	11196	12704	+
12705	T	G	228	hom	1464	1464
12795	G	A	228	hom	1481	1481
12825	T	G	228	hom	1458	1458
12846	G	A	228	hom	1477	1476
12898	A	T	228	hom	1510	1510
12916	AATT	AATTATT	228	hom	1449	1449
13005	A	T	228	hom	1540	1539
13092	T	C	228	hom	1641	1641	serS	gene-SXYLSMQ121_RS00045	13030	14313	+
13315	G	A	228	hom	1750	1750	serS	gene-SXYLSMQ121_RS00045	13030	14313	+
13425	A	T	228	hom	1576	1576	serS	gene-SXYLSMQ121_RS00045	13030	14313	+
13578	G	A	228	hom	1619	1619	serS	gene-SXYLSMQ121_RS00045	13030	14313	+
13734	G	A	228	hom	1593	1593	serS	gene-SXYLSMQ121_RS00045	13030	14313	+
13758	G	A	228	hom	1538	1537	serS	gene-SXYLSMQ121_RS00045	13030	14313	+
13770	G	A	228	hom	1585	1585	serS	gene-SXYLSMQ121_RS00045	13030	14313	+
13914	T	A	228	hom	1510	1510	serS	gene-SXYLSMQ121_RS00045	13030	14313	+
13924	C	T	228	hom	1547	1547	serS	gene-SXYLSMQ121_RS00045	13030	14313	+
13941	A	G	228	hom	1550	1550	serS	gene-SXYLSMQ121_RS00045	13030	14313	+
14300	G	A	228	hom	1381	1381	serS	gene-SXYLSMQ121_RS00045	13030	14313	+
14372	C	T	228	hom	1276	1276
14410	G	C	228	hom	1305	1305
14414	T	A	228	hom	1273	1273
14433	T	A	228	hom	1323	1323
14452	T	C	228	hom	972	972
14455	G	A	228	hom	967	967
14459	G	A	228	hom	946	946
14465	C	T	228	hom	936	936
14467	A	G	228	hom	924	924
14472	G	C	228	hom	932	932
14481	A	G	228	hom	896	896
14482	G	T	228	hom	897	897
14499	G	A	228	hom	748	748
14506	C	T	71	het	7	6
14508	A	G	90	hom	6	6
14546	G	A	228	hom	1074	1074
14548	T	C	228	hom	1061	1061
14562	C	A	228	hom	1272	1272
14574	T	C	228	hom	1397	1397
14582	G	A	228	hom	1442	1442
14597	A	T	228	hom	1442	1442
14625	GTTTT	GTTTTT	228	hom	1460	1460
14704	G	A	228	hom	1518	1516	SXYLSMQ121_RS00050	gene-SXYLSMQ121_RS00050	14656	15357	+
14763	C	T	228	hom	1518	1518	SXYLSMQ121_RS00050	gene-SXYLSMQ121_RS00050	14656	15357	+
14766	G	A	228	hom	1517	1517	SXYLSMQ121_RS00050	gene-SXYLSMQ121_RS00050	14656	15357	+
14775	C	T	228	hom	1543	1543	SXYLSMQ121_RS00050	gene-SXYLSMQ121_RS00050	14656	15357	+
14793	G	A	228	hom	1514	1514	SXYLSMQ121_RS00050	gene-SXYLSMQ121_RS00050	14656	15357	+
14875	A	G	228	hom	1645	1645	SXYLSMQ121_RS00050	gene-SXYLSMQ121_RS00050	14656	15357	+
14886	G	A	228	hom	1639	1639	SXYLSMQ121_RS00050	gene-SXYLSMQ121_RS00050	14656	15357	+
14895	A	G	228	hom	1650	1650	SXYLSMQ121_RS00050	gene-SXYLSMQ121_RS00050	14656	15357	+
14898	C	T	228	hom	1664	1664	SXYLSMQ121_RS00050	gene-SXYLSMQ121_RS00050	14656	15357	+
14904	A	G	228	hom	1693	1693	SXYLSMQ121_RS00050	gene-SXYLSMQ121_RS00050	14656	15357	+
14916	G	A	228	hom	1695	1695	SXYLSMQ121_RS00050	gene-SXYLSMQ121_RS00050	14656	15357	+
14925	A	G	228	hom	1686	1686	SXYLSMQ121_RS00050	gene-SXYLSMQ121_RS00050	14656	15357	+
14949	T	C	228	hom	1665	1665	SXYLSMQ121_RS00050	gene-SXYLSMQ121_RS00050	14656	15357	+
15024	A	G	228	hom	1594	1594	SXYLSMQ121_RS00050	gene-SXYLSMQ121_RS00050	14656	15357	+
15153	G	A	228	hom	1608	1608	SXYLSMQ121_RS00050	gene-SXYLSMQ121_RS00050	14656	15357	+
15204	A	T	228	hom	1569	1569	SXYLSMQ121_RS00050	gene-SXYLSMQ121_RS00050	14656	15357	+
15222	G	A	228	hom	1550	1550	SXYLSMQ121_RS00050	gene-SXYLSMQ121_RS00050	14656	15357	+
15255	A	G	228	hom	1465	1465	SXYLSMQ121_RS00050	gene-SXYLSMQ121_RS00050	14656	15357	+
15333	G	A	228	hom	1595	1594	SXYLSMQ121_RS00050	gene-SXYLSMQ121_RS00050	14656	15357	+
15398	C	T	228	hom	1663	1663	SXYLSMQ121_RS00055	gene-SXYLSMQ121_RS00055	15354	15683	+
15524	A	G	228	hom	1595	1595	SXYLSMQ121_RS00055	gene-SXYLSMQ121_RS00055	15354	15683	+
15575	C	T	228	hom	1688	1688	SXYLSMQ121_RS00055	gene-SXYLSMQ121_RS00055	15354	15683	+
15623	C	T	228	hom	1708	1708	SXYLSMQ121_RS00055	gene-SXYLSMQ121_RS00055	15354	15683	+
15639	C	A	228	hom	1638	1638	SXYLSMQ121_RS00055	gene-SXYLSMQ121_RS00055	15354	15683	+
15932	ATTTTT	ATTTT	228	hom	1517	1516
16095	G	A	228	hom	1561	1561	SXYLSMQ121_RS00060	gene-SXYLSMQ121_RS00060	15976	16944	+
16111	T	C	228	hom	1574	1574	SXYLSMQ121_RS00060	gene-SXYLSMQ121_RS00060	15976	16944	+
16167	G	A	228	hom	1459	1459	SXYLSMQ121_RS00060	gene-SXYLSMQ121_RS00060	15976	16944	+
16194	G	A	228	hom	1443	1443	SXYLSMQ121_RS00060	gene-SXYLSMQ121_RS00060	15976	16944	+
16206	G	A	228	hom	1469	1469	SXYLSMQ121_RS00060	gene-SXYLSMQ121_RS00060	15976	16944	+
16254	G	A	228	hom	1522	1522	SXYLSMQ121_RS00060	gene-SXYLSMQ121_RS00060	15976	16944	+
16276	G	A	228	hom	1539	1539	SXYLSMQ121_RS00060	gene-SXYLSMQ121_RS00060	15976	16944	+
16434	C	T	228	hom	1426	1426	SXYLSMQ121_RS00060	gene-SXYLSMQ121_RS00060	15976	16944	+
16482	G	A	228	hom	1469	1469	SXYLSMQ121_RS00060	gene-SXYLSMQ121_RS00060	15976	16944	+
16545	A	G	228	hom	1453	1453	SXYLSMQ121_RS00060	gene-SXYLSMQ121_RS00060	15976	16944	+
16602	A	G	228	hom	1432	1432	SXYLSMQ121_RS00060	gene-SXYLSMQ121_RS00060	15976	16944	+
16605	A	G	228	hom	1451	1451	SXYLSMQ121_RS00060	gene-SXYLSMQ121_RS00060	15976	16944	+
16701	C	T	228	hom	1431	1431	SXYLSMQ121_RS00060	gene-SXYLSMQ121_RS00060	15976	16944	+
16728	G	A	228	hom	1398	1398	SXYLSMQ121_RS00060	gene-SXYLSMQ121_RS00060	15976	16944	+
16752	A	C	228	hom	1421	1421	SXYLSMQ121_RS00060	gene-SXYLSMQ121_RS00060	15976	16944	+
16866	T	C	228	hom	1370	1370	SXYLSMQ121_RS00060	gene-SXYLSMQ121_RS00060	15976	16944	+
16869	T	A	228	hom	1333	1333	SXYLSMQ121_RS00060	gene-SXYLSMQ121_RS00060	15976	16944	+
16878	G	A	228	hom	1368	1368	SXYLSMQ121_RS00060	gene-SXYLSMQ121_RS00060	15976	16944	+
16943	A	G	228	hom	1370	1370	SXYLSMQ121_RS00060	gene-SXYLSMQ121_RS00060	15976	16944	+
16968	A	T	228	hom	1329	1329
17007	G	A	228	hom	1382	1382
17031	T	A	228	hom	1324	1323
17052	G	A	228	hom	1367	1367
17545	C	T	228	hom	1518	1518	SXYLSMQ121_RS00065	gene-SXYLSMQ121_RS00065	17237	18163	+
18034	G	A	228	hom	1500	1500	SXYLSMQ121_RS00065	gene-SXYLSMQ121_RS00065	17237	18163	+
18351	G	A	228	hom	1547	1547	SXYLSMQ121_RS00070	gene-SXYLSMQ121_RS00070	18178	20145	+
18813	A	G	228	hom	1506	1506	SXYLSMQ121_RS00070	gene-SXYLSMQ121_RS00070	18178	20145	+
19038	T	A	228	hom	1612	1612	SXYLSMQ121_RS00070	gene-SXYLSMQ121_RS00070	18178	20145	+
19041	G	A	228	hom	1592	1592	SXYLSMQ121_RS00070	gene-SXYLSMQ121_RS00070	18178	20145	+
19053	C	T	228	hom	1616	1615	SXYLSMQ121_RS00070	gene-SXYLSMQ121_RS00070	18178	20145	+
19098	C	T	228	hom	1653	1653	SXYLSMQ121_RS00070	gene-SXYLSMQ121_RS00070	18178	20145	+
19107	T	A	228	hom	1657	1657	SXYLSMQ121_RS00070	gene-SXYLSMQ121_RS00070	18178	20145	+
19218	C	T	228	hom	1604	1604	SXYLSMQ121_RS00070	gene-SXYLSMQ121_RS00070	18178	20145	+
19395	C	T	228	hom	1628	1628	SXYLSMQ121_RS00070	gene-SXYLSMQ121_RS00070	18178	20145	+
19479	C	T	228	hom	1574	1574	SXYLSMQ121_RS00070	gene-SXYLSMQ121_RS00070	18178	20145	+
19692	T	A	228	hom	1610	1610	SXYLSMQ121_RS00070	gene-SXYLSMQ121_RS00070	18178	20145	+
19758	A	G	228	hom	1646	1646	SXYLSMQ121_RS00070	gene-SXYLSMQ121_RS00070	18178	20145	+
19824	A	G	228	hom	1720	1719	SXYLSMQ121_RS00070	gene-SXYLSMQ121_RS00070	18178	20145	+
20004	G	A	228	hom	1691	1691	SXYLSMQ121_RS00070	gene-SXYLSMQ121_RS00070	18178	20145	+
20201	C	T	228	hom	1681	1681	rplI	gene-SXYLSMQ121_RS00075	20142	20588	+
20438	G	A	228	hom	1518	1518	rplI	gene-SXYLSMQ121_RS00075	20142	20588	+
20489	G	C	228	hom	1545	1545	rplI	gene-SXYLSMQ121_RS00075	20142	20588	+
20730	T	C	228	hom	1430	1430	dnaB	gene-SXYLSMQ121_RS00080	20619	22019	+
20780	A	G	228	hom	1378	1378	dnaB	gene-SXYLSMQ121_RS00080	20619	22019	+
21092	G	A	228	hom	1541	1541	dnaB	gene-SXYLSMQ121_RS00080	20619	22019	+
21101	T	C	228	hom	1538	1538	dnaB	gene-SXYLSMQ121_RS00080	20619	22019	+
21167	C	T	228	hom	1559	1559	dnaB	gene-SXYLSMQ121_RS00080	20619	22019	+
21176	T	A	228	hom	1587	1587	dnaB	gene-SXYLSMQ121_RS00080	20619	22019	+
21182	G	A	228	hom	1587	1587	dnaB	gene-SXYLSMQ121_RS00080	20619	22019	+
21257	A	G	228	hom	1646	1646	dnaB	gene-SXYLSMQ121_RS00080	20619	22019	+
21749	A	G	228	hom	1492	1492	dnaB	gene-SXYLSMQ121_RS00080	20619	22019	+
21815	C	T	228	hom	1392	1392	dnaB	gene-SXYLSMQ121_RS00080	20619	22019	+
21851	G	A	228	hom	1349	1349	dnaB	gene-SXYLSMQ121_RS00080	20619	22019	+
21887	C	T	228	hom	1347	1347	dnaB	gene-SXYLSMQ121_RS00080	20619	22019	+
21893	C	A	228	hom	1378	1378	dnaB	gene-SXYLSMQ121_RS00080	20619	22019	+
22010	A	G	228	hom	1476	1476	dnaB	gene-SXYLSMQ121_RS00080	20619	22019	+
22056	T	A	228	hom	1443	1443
22058	C	T	228	hom	1427	1427
22067	A	G	228	hom	1503	1503
22082	G	A	228	hom	1462	1461
22105	T	C	228	hom	1466	1466
22130	C	G	228	hom	1396	1396
22134	T	A	228	hom	1407	1407
22140	C	T	228	hom	1359	1358
22141	G	A	228	hom	1349	1349
22157	C	T	228	hom	1478	1477
22166	A	T	228	hom	1444	1443
22172	G	A	228	hom	1303	1303
22176	G	A	228	hom	1285	1285
22178	A	G	228	hom	1264	1264
22184	G	A	228	hom	1424	1424
22205	G	C	228	hom	1375	1375
22492	A	T	228	hom	1621	1619	SXYLSMQ121_RS00085	gene-SXYLSMQ121_RS00085	22307	23590	+
22741	T	A	228	hom	1617	1616	SXYLSMQ121_RS00085	gene-SXYLSMQ121_RS00085	22307	23590	+
22882	C	G	228	hom	1753	1753	SXYLSMQ121_RS00085	gene-SXYLSMQ121_RS00085	22307	23590	+
22972	G	A	228	hom	1743	1742	SXYLSMQ121_RS00085	gene-SXYLSMQ121_RS00085	22307	23590	+
23180	G	A	228	hom	1900	1897	SXYLSMQ121_RS00085	gene-SXYLSMQ121_RS00085	22307	23590	+
23185	T	C	228	hom	1941	1940	SXYLSMQ121_RS00085	gene-SXYLSMQ121_RS00085	22307	23590	+
23215	A	T	228	hom	2026	2025	SXYLSMQ121_RS00085	gene-SXYLSMQ121_RS00085	22307	23590	+
23344	C	T	228	hom	1805	1805	SXYLSMQ121_RS00085	gene-SXYLSMQ121_RS00085	22307	23590	+
23456	C	A	228	hom	1651	1651	SXYLSMQ121_RS00085	gene-SXYLSMQ121_RS00085	22307	23590	+
23577	A	G	228	hom	1461	1461	SXYLSMQ121_RS00085	gene-SXYLSMQ121_RS00085	22307	23590	+
23827	G	A	228	hom	1310	1310	SXYLSMQ121_RS00090	gene-SXYLSMQ121_RS00090	23684	24901	-
23828	T	C	228	hom	1319	1319	SXYLSMQ121_RS00090	gene-SXYLSMQ121_RS00090	23684	24901	-
23927	G	A	228	hom	1374	1374	SXYLSMQ121_RS00090	gene-SXYLSMQ121_RS00090	23684	24901	-
24005	T	C	228	hom	1220	1220	SXYLSMQ121_RS00090	gene-SXYLSMQ121_RS00090	23684	24901	-
24007	A	G	228	hom	1213	1213	SXYLSMQ121_RS00090	gene-SXYLSMQ121_RS00090	23684	24901	-
24008	C	A	228	hom	1222	1222	SXYLSMQ121_RS00090	gene-SXYLSMQ121_RS00090	23684	24901	-
24293	A	G	228	hom	1530	1530	SXYLSMQ121_RS00090	gene-SXYLSMQ121_RS00090	23684	24901	-
24301	A	T	228	hom	1518	1518	SXYLSMQ121_RS00090	gene-SXYLSMQ121_RS00090	23684	24901	-
24310	G	C	228	hom	1485	1485	SXYLSMQ121_RS00090	gene-SXYLSMQ121_RS00090	23684	24901	-
24433	T	C	228	hom	1407	1407	SXYLSMQ121_RS00090	gene-SXYLSMQ121_RS00090	23684	24901	-
24496	T	C	228	hom	1547	1547	SXYLSMQ121_RS00090	gene-SXYLSMQ121_RS00090	23684	24901	-
24626	C	T	228	hom	1501	1501	SXYLSMQ121_RS00090	gene-SXYLSMQ121_RS00090	23684	24901	-
24854	G	A	228	hom	1519	1519	SXYLSMQ121_RS00090	gene-SXYLSMQ121_RS00090	23684	24901	-
25090	A	G	228	hom	1640	1640
25283	ATTTTTT	ATTTTTTT	213	hom	1619	1619	SXYLSMQ121_RS00095	gene-SXYLSMQ121_RS00095	25209	25283	+
25932	A	G	228	hom	1541	1541	SXYLSMQ121_RS00105	gene-SXYLSMQ121_RS00105	25780	26481	+
26301	G	T	228	hom	1677	1677	SXYLSMQ121_RS00105	gene-SXYLSMQ121_RS00105	25780	26481	+
26649	T	C	228	hom	1582	1582	walK	gene-SXYLSMQ121_RS00110	26494	28326	+
26769	C	T	228	hom	1419	1419	walK	gene-SXYLSMQ121_RS00110	26494	28326	+
26802	A	T	228	hom	1381	1381	walK	gene-SXYLSMQ121_RS00110	26494	28326	+
26850	T	C	228	hom	1407	1407	walK	gene-SXYLSMQ121_RS00110	26494	28326	+
26994	C	A	228	hom	1567	1567	walK	gene-SXYLSMQ121_RS00110	26494	28326	+
27021	C	T	228	hom	1601	1601	walK	gene-SXYLSMQ121_RS00110	26494	28326	+
27093	A	C	228	hom	1666	1665	walK	gene-SXYLSMQ121_RS00110	26494	28326	+
27183	G	T	228	hom	1545	1545	walK	gene-SXYLSMQ121_RS00110	26494	28326	+
27228	C	T	228	hom	1581	1581	walK	gene-SXYLSMQ121_RS00110	26494	28326	+
27261	G	A	228	hom	1675	1675	walK	gene-SXYLSMQ121_RS00110	26494	28326	+
27306	A	T	228	hom	1778	1778	walK	gene-SXYLSMQ121_RS00110	26494	28326	+
27339	A	C	228	hom	1813	1813	walK	gene-SXYLSMQ121_RS00110	26494	28326	+
27366	T	C	228	hom	1780	1780	walK	gene-SXYLSMQ121_RS00110	26494	28326	+
27387	G	A	228	hom	1770	1770	walK	gene-SXYLSMQ121_RS00110	26494	28326	+
27432	G	A	228	hom	1793	1793	walK	gene-SXYLSMQ121_RS00110	26494	28326	+
27555	G	C	228	hom	1855	1855	walK	gene-SXYLSMQ121_RS00110	26494	28326	+
27583	T	C	228	hom	1745	1745	walK	gene-SXYLSMQ121_RS00110	26494	28326	+
27618	A	C	228	hom	1716	1716	walK	gene-SXYLSMQ121_RS00110	26494	28326	+
27633	C	T	228	hom	1735	1735	walK	gene-SXYLSMQ121_RS00110	26494	28326	+
27666	G	A	228	hom	1628	1628	walK	gene-SXYLSMQ121_RS00110	26494	28326	+
27667	C	T	228	hom	1631	1631	walK	gene-SXYLSMQ121_RS00110	26494	28326	+
27789	C	T	228	hom	1752	1751	walK	gene-SXYLSMQ121_RS00110	26494	28326	+
28017	T	C	228	hom	1633	1633	walK	gene-SXYLSMQ121_RS00110	26494	28326	+
28020	T	G	228	hom	1629	1629	walK	gene-SXYLSMQ121_RS00110	26494	28326	+
28119	A	G	228	hom	1630	1630	walK	gene-SXYLSMQ121_RS00110	26494	28326	+
28125	G	A	228	hom	1657	1657	walK	gene-SXYLSMQ121_RS00110	26494	28326	+
28197	T	A	228	hom	1630	1630	walK	gene-SXYLSMQ121_RS00110	26494	28326	+
28263	C	A	228	hom	1582	1582	walK	gene-SXYLSMQ121_RS00110	26494	28326	+
28423	T	G	228	hom	1501	1501	SXYLSMQ121_RS00115	gene-SXYLSMQ121_RS00115	28316	29653	+
28475	C	T	228	hom	1415	1415	SXYLSMQ121_RS00115	gene-SXYLSMQ121_RS00115	28316	29653	+
28477	G	A	228	hom	1440	1440	SXYLSMQ121_RS00115	gene-SXYLSMQ121_RS00115	28316	29653	+
28501	T	C	228	hom	1490	1490	SXYLSMQ121_RS00115	gene-SXYLSMQ121_RS00115	28316	29653	+
28513	A	G	228	hom	1479	1479	SXYLSMQ121_RS00115	gene-SXYLSMQ121_RS00115	28316	29653	+
28591	G	A	228	hom	1556	1556	SXYLSMQ121_RS00115	gene-SXYLSMQ121_RS00115	28316	29653	+
28987	C	G	228	hom	1490	1490	SXYLSMQ121_RS00115	gene-SXYLSMQ121_RS00115	28316	29653	+
29008	T	A	228	hom	1451	1451	SXYLSMQ121_RS00115	gene-SXYLSMQ121_RS00115	28316	29653	+
29017	T	C	228	hom	1437	1437	SXYLSMQ121_RS00115	gene-SXYLSMQ121_RS00115	28316	29653	+
29248	T	C	228	hom	1481	1481	SXYLSMQ121_RS00115	gene-SXYLSMQ121_RS00115	28316	29653	+
29270	G	A	228	hom	1519	1519	SXYLSMQ121_RS00115	gene-SXYLSMQ121_RS00115	28316	29653	+
29323	G	A	228	hom	1507	1507	SXYLSMQ121_RS00115	gene-SXYLSMQ121_RS00115	28316	29653	+
29331	G	A	228	hom	1465	1465	SXYLSMQ121_RS00115	gene-SXYLSMQ121_RS00115	28316	29653	+
29347	C	T	228	hom	1468	1468	SXYLSMQ121_RS00115	gene-SXYLSMQ121_RS00115	28316	29653	+
29473	G	A	228	hom	1526	1526	SXYLSMQ121_RS00115	gene-SXYLSMQ121_RS00115	28316	29653	+
29491	A	G	228	hom	1572	1572	SXYLSMQ121_RS00115	gene-SXYLSMQ121_RS00115	28316	29653	+
29557	C	T	228	hom	1557	1557	SXYLSMQ121_RS00115	gene-SXYLSMQ121_RS00115	28316	29653	+
29587	T	C	228	hom	1637	1637	SXYLSMQ121_RS00115	gene-SXYLSMQ121_RS00115	28316	29653	+
29659	T	C	228	hom	1621	1621	SXYLSMQ121_RS00120	gene-SXYLSMQ121_RS00120	29654	30436	+
29764	T	C	228	hom	1591	1591	SXYLSMQ121_RS00120	gene-SXYLSMQ121_RS00120	29654	30436	+
29812	A	G	228	hom	1542	1541	SXYLSMQ121_RS00120	gene-SXYLSMQ121_RS00120	29654	30436	+
29857	C	T	228	hom	1428	1428	SXYLSMQ121_RS00120	gene-SXYLSMQ121_RS00120	29654	30436	+
29932	A	T	228	hom	1577	1577	SXYLSMQ121_RS00120	gene-SXYLSMQ121_RS00120	29654	30436	+
30019	C	T	228	hom	1613	1613	SXYLSMQ121_RS00120	gene-SXYLSMQ121_RS00120	29654	30436	+
30151	C	T	228	hom	1597	1597	SXYLSMQ121_RS00120	gene-SXYLSMQ121_RS00120	29654	30436	+
30489	C	A	228	hom	1475	1475
30499	C	G	228	hom	1375	1375
30630	A	T	228	hom	1402	1401
30679	G	A	228	hom	1418	1418	SXYLSMQ121_RS00125	gene-SXYLSMQ121_RS00125	30644	32074	+
30734	G	A	228	hom	1404	1404	SXYLSMQ121_RS00125	gene-SXYLSMQ121_RS00125	30644	32074	+
30820	C	A	228	hom	1385	1385	SXYLSMQ121_RS00125	gene-SXYLSMQ121_RS00125	30644	32074	+
30886	G	A	228	hom	1444	1444	SXYLSMQ121_RS00125	gene-SXYLSMQ121_RS00125	30644	32074	+
31069	G	A	228	hom	1374	1373	SXYLSMQ121_RS00125	gene-SXYLSMQ121_RS00125	30644	32074	+
31172	C	T	228	hom	1482	1482	SXYLSMQ121_RS00125	gene-SXYLSMQ121_RS00125	30644	32074	+
31405	A	G	228	hom	1395	1395	SXYLSMQ121_RS00125	gene-SXYLSMQ121_RS00125	30644	32074	+
31408	C	T	228	hom	1377	1377	SXYLSMQ121_RS00125	gene-SXYLSMQ121_RS00125	30644	32074	+
32122	T	A	228	hom	1498	1498	SXYLSMQ121_RS00130	gene-SXYLSMQ121_RS00130	32089	34026	+
32211	A	G	228	hom	1434	1434	SXYLSMQ121_RS00130	gene-SXYLSMQ121_RS00130	32089	34026	+
32229	C	T	228	hom	1455	1455	SXYLSMQ121_RS00130	gene-SXYLSMQ121_RS00130	32089	34026	+
32265	G	A	228	hom	1483	1483	SXYLSMQ121_RS00130	gene-SXYLSMQ121_RS00130	32089	34026	+
32292	C	T	228	hom	1539	1539	SXYLSMQ121_RS00130	gene-SXYLSMQ121_RS00130	32089	34026	+
32295	G	A	228	hom	1533	1533	SXYLSMQ121_RS00130	gene-SXYLSMQ121_RS00130	32089	34026	+
32337	A	T	228	hom	1539	1539	SXYLSMQ121_RS00130	gene-SXYLSMQ121_RS00130	32089	34026	+
32352	T	C	228	hom	1561	1561	SXYLSMQ121_RS00130	gene-SXYLSMQ121_RS00130	32089	34026	+
32357	G	A	228	hom	1496	1496	SXYLSMQ121_RS00130	gene-SXYLSMQ121_RS00130	32089	34026	+
32385	T	G	228	hom	1457	1457	SXYLSMQ121_RS00130	gene-SXYLSMQ121_RS00130	32089	34026	+
32412	T	A	228	hom	1498	1498	SXYLSMQ121_RS00130	gene-SXYLSMQ121_RS00130	32089	34026	+
32424	C	T	228	hom	1506	1506	SXYLSMQ121_RS00130	gene-SXYLSMQ121_RS00130	32089	34026	+
32439	A	C	228	hom	1494	1494	SXYLSMQ121_RS00130	gene-SXYLSMQ121_RS00130	32089	34026	+
32524	C	T	228	hom	1464	1464	SXYLSMQ121_RS00130	gene-SXYLSMQ121_RS00130	32089	34026	+
32526	G	A	228	hom	1457	1457	SXYLSMQ121_RS00130	gene-SXYLSMQ121_RS00130	32089	34026	+
32580	T	C	228	hom	1456	1456	SXYLSMQ121_RS00130	gene-SXYLSMQ121_RS00130	32089	34026	+
32628	T	A	228	hom	1489	1489	SXYLSMQ121_RS00130	gene-SXYLSMQ121_RS00130	32089	34026	+
32634	G	A	228	hom	1506	1506	SXYLSMQ121_RS00130	gene-SXYLSMQ121_RS00130	32089	34026	+
32660	A	T	228	hom	1499	1499	SXYLSMQ121_RS00130	gene-SXYLSMQ121_RS00130	32089	34026	+
32751	T	C	228	hom	1626	1626	SXYLSMQ121_RS00130	gene-SXYLSMQ121_RS00130	32089	34026	+
32797	G	A	228	hom	1573	1573	SXYLSMQ121_RS00130	gene-SXYLSMQ121_RS00130	32089	34026	+
32874	C	T	228	hom	1500	1500	SXYLSMQ121_RS00130	gene-SXYLSMQ121_RS00130	32089	34026	+
32885	T	C	228	hom	1484	1484	SXYLSMQ121_RS00130	gene-SXYLSMQ121_RS00130	32089	34026	+
32964	A	G	228	hom	1542	1542	SXYLSMQ121_RS00130	gene-SXYLSMQ121_RS00130	32089	34026	+
32970	C	T	228	hom	1537	1537	SXYLSMQ121_RS00130	gene-SXYLSMQ121_RS00130	32089	34026	+
33216	C	T	228	hom	1458	1457	SXYLSMQ121_RS00130	gene-SXYLSMQ121_RS00130	32089	34026	+
33351	G	A	228	hom	1402	1402	SXYLSMQ121_RS00130	gene-SXYLSMQ121_RS00130	32089	34026	+
33450	G	A	228	hom	1477	1477	SXYLSMQ121_RS00130	gene-SXYLSMQ121_RS00130	32089	34026	+
33459	A	G	228	hom	1479	1479	SXYLSMQ121_RS00130	gene-SXYLSMQ121_RS00130	32089	34026	+
33465	T	C	228	hom	1487	1487	SXYLSMQ121_RS00130	gene-SXYLSMQ121_RS00130	32089	34026	+
33525	T	C	228	hom	1422	1422	SXYLSMQ121_RS00130	gene-SXYLSMQ121_RS00130	32089	34026	+
33534	A	T	228	hom	1468	1468	SXYLSMQ121_RS00130	gene-SXYLSMQ121_RS00130	32089	34026	+
33551	C	T	228	hom	1462	1462	SXYLSMQ121_RS00130	gene-SXYLSMQ121_RS00130	32089	34026	+
33558	C	T	228	hom	1457	1457	SXYLSMQ121_RS00130	gene-SXYLSMQ121_RS00130	32089	34026	+
33730	A	G	228	hom	1406	1406	SXYLSMQ121_RS00130	gene-SXYLSMQ121_RS00130	32089	34026	+
33750	C	T	228	hom	1383	1383	SXYLSMQ121_RS00130	gene-SXYLSMQ121_RS00130	32089	34026	+
33751	A	G	228	hom	1378	1378	SXYLSMQ121_RS00130	gene-SXYLSMQ121_RS00130	32089	34026	+
33780	A	T	228	hom	1388	1388	SXYLSMQ121_RS00130	gene-SXYLSMQ121_RS00130	32089	34026	+
33904	T	C	228	hom	1261	1261	SXYLSMQ121_RS00130	gene-SXYLSMQ121_RS00130	32089	34026	+
33939	T	A	228	hom	1331	1331	SXYLSMQ121_RS00130	gene-SXYLSMQ121_RS00130	32089	34026	+
33960	C	T	228	hom	1329	1329	SXYLSMQ121_RS00130	gene-SXYLSMQ121_RS00130	32089	34026	+
33976	G	A	228	hom	1323	1323	SXYLSMQ121_RS00130	gene-SXYLSMQ121_RS00130	32089	34026	+
34075	C	A	228	hom	1394	1394
34150	A	C	228	hom	1421	1421
34305	C	A	228	hom	1546	1546
34312	A	T	228	hom	1474	1474
34335	A	G	228	hom	1573	1573
34352	C	A	228	hom	1592	1592
34561	C	T	228	hom	1567	1567	SXYLSMQ121_RS00135	gene-SXYLSMQ121_RS00135	34484	35284	+
34651	C	T	228	hom	1647	1647	SXYLSMQ121_RS00135	gene-SXYLSMQ121_RS00135	34484	35284	+
34715	T	C	228	hom	1614	1614	SXYLSMQ121_RS00135	gene-SXYLSMQ121_RS00135	34484	35284	+
34717	G	A	228	hom	1617	1617	SXYLSMQ121_RS00135	gene-SXYLSMQ121_RS00135	34484	35284	+
34807	T	C	228	hom	1600	1600	SXYLSMQ121_RS00135	gene-SXYLSMQ121_RS00135	34484	35284	+
34834	C	T	228	hom	1695	1695	SXYLSMQ121_RS00135	gene-SXYLSMQ121_RS00135	34484	35284	+
34843	G	A	228	hom	1682	1682	SXYLSMQ121_RS00135	gene-SXYLSMQ121_RS00135	34484	35284	+
34894	T	C	228	hom	1752	1752	SXYLSMQ121_RS00135	gene-SXYLSMQ121_RS00135	34484	35284	+
34906	A	G	228	hom	1735	1735	SXYLSMQ121_RS00135	gene-SXYLSMQ121_RS00135	34484	35284	+
34921	A	T	228	hom	1773	1773	SXYLSMQ121_RS00135	gene-SXYLSMQ121_RS00135	34484	35284	+
34969	T	C	228	hom	1775	1775	SXYLSMQ121_RS00135	gene-SXYLSMQ121_RS00135	34484	35284	+
35009	T	C	228	hom	1761	1761	SXYLSMQ121_RS00135	gene-SXYLSMQ121_RS00135	34484	35284	+
35029	A	G	228	hom	1751	1751	SXYLSMQ121_RS00135	gene-SXYLSMQ121_RS00135	34484	35284	+
35056	C	T	228	hom	1668	1666	SXYLSMQ121_RS00135	gene-SXYLSMQ121_RS00135	34484	35284	+
35110	C	T	228	hom	1575	1575	SXYLSMQ121_RS00135	gene-SXYLSMQ121_RS00135	34484	35284	+
35116	T	C	228	hom	1617	1617	SXYLSMQ121_RS00135	gene-SXYLSMQ121_RS00135	34484	35284	+
35122	T	A	228	hom	1604	1604	SXYLSMQ121_RS00135	gene-SXYLSMQ121_RS00135	34484	35284	+
35188	T	C	228	hom	1533	1533	SXYLSMQ121_RS00135	gene-SXYLSMQ121_RS00135	34484	35284	+
35197	T	A	228	hom	1521	1520	SXYLSMQ121_RS00135	gene-SXYLSMQ121_RS00135	34484	35284	+
35200	A	C	228	hom	1525	1525	SXYLSMQ121_RS00135	gene-SXYLSMQ121_RS00135	34484	35284	+
35218	C	T	228	hom	1481	1481	SXYLSMQ121_RS00135	gene-SXYLSMQ121_RS00135	34484	35284	+
35222	C	G	228	hom	1515	1515	SXYLSMQ121_RS00135	gene-SXYLSMQ121_RS00135	34484	35284	+
35278	T	G	228	hom	1518	1518	SXYLSMQ121_RS00135	gene-SXYLSMQ121_RS00135	34484	35284	+
35320	T	C	222	het	2264	1393
35340	G	T	228	hom	1249	1249
35377	G	A	228	hom	1143	1143
35382	A	G	228	hom	1125	1125
35398	A	T	228	hom	1115	1115
35410	G	T	228	hom	1068	1068
35413	C	A	228	hom	1053	1053
35420	A	G	228	hom	1068	1068
35425	A	C	228	hom	1056	1056
35430	T	C	228	hom	1053	1053
35453	A	T	228	hom	1003	1003
35474	T	C	228	hom	968	968
35484	A	G	228	hom	994	994
35498	A	C	228	hom	956	956
35499	G	T	228	hom	969	968
35530	G	C	228	hom	943	943
35531	T	C	228	hom	941	941
35544	C	A	228	hom	959	959
35576	A	T	228	hom	975	975
35596	A	G	228	hom	951	951
35602	C	T	228	hom	991	991
35681	A	G	228	hom	1149	1149
35743	C	T	228	hom	1170	1170
35781	A	T	228	hom	1221	1221
35867	C	T	228	hom	1293	1292
35875	G	A	228	hom	1322	1322
35978	A	G	228	hom	1345	1344	rlmH	gene-SXYLSMQ121_RS00140	35892	36371	+
35990	A	T	228	hom	1384	1384	rlmH	gene-SXYLSMQ121_RS00140	35892	36371	+
36006	C	G	228	hom	1403	1403	rlmH	gene-SXYLSMQ121_RS00140	35892	36371	+
36090	T	G	228	hom	1259	1259	rlmH	gene-SXYLSMQ121_RS00140	35892	36371	+
36116	G	A	228	hom	1145	1145	rlmH	gene-SXYLSMQ121_RS00140	35892	36371	+
36143	G	A	228	hom	1008	1008	rlmH	gene-SXYLSMQ121_RS00140	35892	36371	+
36173	A	G	228	hom	857	853	rlmH	gene-SXYLSMQ121_RS00140	35892	36371	+
36174	C	A	228	hom	864	864	rlmH	gene-SXYLSMQ121_RS00140	35892	36371	+
36182	C	T	228	hom	782	782	rlmH	gene-SXYLSMQ121_RS00140	35892	36371	+
36227	C	T	228	hom	887	887	rlmH	gene-SXYLSMQ121_RS00140	35892	36371	+
36246	G	A	228	hom	803	803	rlmH	gene-SXYLSMQ121_RS00140	35892	36371	+
36248	C	A	228	hom	789	789	rlmH	gene-SXYLSMQ121_RS00140	35892	36371	+
36254	T	C	228	hom	838	838	rlmH	gene-SXYLSMQ121_RS00140	35892	36371	+
36269	T	A	228	hom	822	822	rlmH	gene-SXYLSMQ121_RS00140	35892	36371	+
36275	T	C	228	hom	817	817	rlmH	gene-SXYLSMQ121_RS00140	35892	36371	+
36320	A	G	228	hom	807	807	rlmH	gene-SXYLSMQ121_RS00140	35892	36371	+
36329	C	T	228	hom	803	803	rlmH	gene-SXYLSMQ121_RS00140	35892	36371	+
36359	G	A	228	hom	748	747	rlmH	gene-SXYLSMQ121_RS00140	35892	36371	+
51972	A	T	228	hom	695	695
51973	T	C	228	hom	698	698
52155	C	T	228	hom	1066	1065	SXYLSMQ121_RS00190	gene-SXYLSMQ121_RS00190	52151	54184	+
52183	G	A	228	hom	1169	1169	SXYLSMQ121_RS00190	gene-SXYLSMQ121_RS00190	52151	54184	+
52187	G	A	228	hom	1177	1177	SXYLSMQ121_RS00190	gene-SXYLSMQ121_RS00190	52151	54184	+
52205	A	G	228	hom	1203	1203	SXYLSMQ121_RS00190	gene-SXYLSMQ121_RS00190	52151	54184	+
52225	G	T	228	hom	1279	1279	SXYLSMQ121_RS00190	gene-SXYLSMQ121_RS00190	52151	54184	+
52252	C	T	228	hom	1341	1340	SXYLSMQ121_RS00190	gene-SXYLSMQ121_RS00190	52151	54184	+
52282	A	G	228	hom	1189	1189	SXYLSMQ121_RS00190	gene-SXYLSMQ121_RS00190	52151	54184	+
52284	A	G	228	hom	1180	1180	SXYLSMQ121_RS00190	gene-SXYLSMQ121_RS00190	52151	54184	+
52288	A	G	228	hom	1208	1208	SXYLSMQ121_RS00190	gene-SXYLSMQ121_RS00190	52151	54184	+
52292	G	A	228	hom	1239	1239	SXYLSMQ121_RS00190	gene-SXYLSMQ121_RS00190	52151	54184	+
52318	C	A	228	hom	1346	1346	SXYLSMQ121_RS00190	gene-SXYLSMQ121_RS00190	52151	54184	+
52339	G	A	228	hom	1330	1330	SXYLSMQ121_RS00190	gene-SXYLSMQ121_RS00190	52151	54184	+
52342	G	A	228	hom	1323	1323	SXYLSMQ121_RS00190	gene-SXYLSMQ121_RS00190	52151	54184	+
52362	A	G	228	hom	1281	1281	SXYLSMQ121_RS00190	gene-SXYLSMQ121_RS00190	52151	54184	+
52375	T	A	228	hom	1116	1115	SXYLSMQ121_RS00190	gene-SXYLSMQ121_RS00190	52151	54184	+
52376	G	A	228	hom	1127	1127	SXYLSMQ121_RS00190	gene-SXYLSMQ121_RS00190	52151	54184	+
52377	C	G	228	hom	1118	1118	SXYLSMQ121_RS00190	gene-SXYLSMQ121_RS00190	52151	54184	+
52385	A	G	228	hom	1267	1267	SXYLSMQ121_RS00190	gene-SXYLSMQ121_RS00190	52151	54184	+
52429	A	G	228	hom	1234	1234	SXYLSMQ121_RS00190	gene-SXYLSMQ121_RS00190	52151	54184	+
52526	T	A	228	hom	1131	1131	SXYLSMQ121_RS00190	gene-SXYLSMQ121_RS00190	52151	54184	+
52543	C	T	228	hom	1129	1129	SXYLSMQ121_RS00190	gene-SXYLSMQ121_RS00190	52151	54184	+
52600	A	T	228	hom	992	992	SXYLSMQ121_RS00190	gene-SXYLSMQ121_RS00190	52151	54184	+
52603	C	T	228	hom	1010	1009	SXYLSMQ121_RS00190	gene-SXYLSMQ121_RS00190	52151	54184	+
52606	G	A	228	hom	1013	1013	SXYLSMQ121_RS00190	gene-SXYLSMQ121_RS00190	52151	54184	+
52652	G	A	228	hom	830	830	SXYLSMQ121_RS00190	gene-SXYLSMQ121_RS00190	52151	54184	+
52657	T	A	228	hom	799	799	SXYLSMQ121_RS00190	gene-SXYLSMQ121_RS00190	52151	54184	+
52662	A	G	228	hom	751	751	SXYLSMQ121_RS00190	gene-SXYLSMQ121_RS00190	52151	54184	+
52666	C	T	228	hom	742	742	SXYLSMQ121_RS00190	gene-SXYLSMQ121_RS00190	52151	54184	+
52667	A	T	228	hom	749	749	SXYLSMQ121_RS00190	gene-SXYLSMQ121_RS00190	52151	54184	+
52669	G	A	228	hom	750	750	SXYLSMQ121_RS00190	gene-SXYLSMQ121_RS00190	52151	54184	+
52676	T	C	228	hom	771	771	SXYLSMQ121_RS00190	gene-SXYLSMQ121_RS00190	52151	54184	+
52678	A	G	228	hom	772	772	SXYLSMQ121_RS00190	gene-SXYLSMQ121_RS00190	52151	54184	+
52699	A	G	228	hom	921	921	SXYLSMQ121_RS00190	gene-SXYLSMQ121_RS00190	52151	54184	+
52700	A	G	228	hom	932	932	SXYLSMQ121_RS00190	gene-SXYLSMQ121_RS00190	52151	54184	+
52704	C	A	228	hom	970	970	SXYLSMQ121_RS00190	gene-SXYLSMQ121_RS00190	52151	54184	+
52710	T	A	228	hom	1046	1046	SXYLSMQ121_RS00190	gene-SXYLSMQ121_RS00190	52151	54184	+
52753	T	A	228	hom	1006	1006	SXYLSMQ121_RS00190	gene-SXYLSMQ121_RS00190	52151	54184	+
52760	G	T	228	hom	759	759	SXYLSMQ121_RS00190	gene-SXYLSMQ121_RS00190	52151	54184	+
52762	A	T	228	hom	763	763	SXYLSMQ121_RS00190	gene-SXYLSMQ121_RS00190	52151	54184	+
52763	A	G	228	hom	748	748	SXYLSMQ121_RS00190	gene-SXYLSMQ121_RS00190	52151	54184	+
52765	A	T	228	hom	756	756	SXYLSMQ121_RS00190	gene-SXYLSMQ121_RS00190	52151	54184	+
52768	T	A	228	hom	771	771	SXYLSMQ121_RS00190	gene-SXYLSMQ121_RS00190	52151	54184	+
52781	T	C	228	hom	1035	1035	SXYLSMQ121_RS00190	gene-SXYLSMQ121_RS00190	52151	54184	+
52783	A	G	228	hom	1016	1016	SXYLSMQ121_RS00190	gene-SXYLSMQ121_RS00190	52151	54184	+
52793	C	T	228	hom	1110	1110	SXYLSMQ121_RS00190	gene-SXYLSMQ121_RS00190	52151	54184	+
52831	A	T	228	hom	1136	1136	SXYLSMQ121_RS00190	gene-SXYLSMQ121_RS00190	52151	54184	+
52888	C	T	228	hom	1118	1118	SXYLSMQ121_RS00190	gene-SXYLSMQ121_RS00190	52151	54184	+
52930	T	C	228	hom	1124	1124	SXYLSMQ121_RS00190	gene-SXYLSMQ121_RS00190	52151	54184	+
52942	C	T	228	hom	1158	1158	SXYLSMQ121_RS00190	gene-SXYLSMQ121_RS00190	52151	54184	+
52946	C	T	228	hom	1150	1150	SXYLSMQ121_RS00190	gene-SXYLSMQ121_RS00190	52151	54184	+
52953	G	A	228	hom	1123	1123	SXYLSMQ121_RS00190	gene-SXYLSMQ121_RS00190	52151	54184	+
52956	A	G	228	hom	1107	1107	SXYLSMQ121_RS00190	gene-SXYLSMQ121_RS00190	52151	54184	+
53023	G	T	228	hom	1195	1195	SXYLSMQ121_RS00190	gene-SXYLSMQ121_RS00190	52151	54184	+
53038	A	G	228	hom	1240	1240	SXYLSMQ121_RS00190	gene-SXYLSMQ121_RS00190	52151	54184	+
53081	A	C	228	hom	1233	1233	SXYLSMQ121_RS00190	gene-SXYLSMQ121_RS00190	52151	54184	+
53116	G	A	228	hom	1262	1262	SXYLSMQ121_RS00190	gene-SXYLSMQ121_RS00190	52151	54184	+
53125	G	A	228	hom	1131	1131	SXYLSMQ121_RS00190	gene-SXYLSMQ121_RS00190	52151	54184	+
53126	G	A	228	hom	1118	1116	SXYLSMQ121_RS00190	gene-SXYLSMQ121_RS00190	52151	54184	+
53127	A	G	228	hom	1115	1114	SXYLSMQ121_RS00190	gene-SXYLSMQ121_RS00190	52151	54184	+
53140	T	C	228	hom	1309	1309	SXYLSMQ121_RS00190	gene-SXYLSMQ121_RS00190	52151	54184	+
53165	G	T	228	hom	1349	1349	SXYLSMQ121_RS00190	gene-SXYLSMQ121_RS00190	52151	54184	+
53234	G	C	228	hom	1386	1386	SXYLSMQ121_RS00190	gene-SXYLSMQ121_RS00190	52151	54184	+
53287	C	G	228	hom	1368	1368	SXYLSMQ121_RS00190	gene-SXYLSMQ121_RS00190	52151	54184	+
53308	T	G	228	hom	1381	1381	SXYLSMQ121_RS00190	gene-SXYLSMQ121_RS00190	52151	54184	+
53360	A	G	228	hom	1251	1251	SXYLSMQ121_RS00190	gene-SXYLSMQ121_RS00190	52151	54184	+
53452	C	A	228	hom	1198	1198	SXYLSMQ121_RS00190	gene-SXYLSMQ121_RS00190	52151	54184	+
53512	C	T	228	hom	1235	1235	SXYLSMQ121_RS00190	gene-SXYLSMQ121_RS00190	52151	54184	+
53517	T	C	228	hom	1190	1190	SXYLSMQ121_RS00190	gene-SXYLSMQ121_RS00190	52151	54184	+
53518	G	A	228	hom	1199	1199	SXYLSMQ121_RS00190	gene-SXYLSMQ121_RS00190	52151	54184	+
53527	G	A	228	hom	1284	1284	SXYLSMQ121_RS00190	gene-SXYLSMQ121_RS00190	52151	54184	+
53574	A	G	228	hom	1142	1142	SXYLSMQ121_RS00190	gene-SXYLSMQ121_RS00190	52151	54184	+
53758	T	C	228	hom	1122	1122	SXYLSMQ121_RS00190	gene-SXYLSMQ121_RS00190	52151	54184	+
53776	G	T	228	hom	1045	1045	SXYLSMQ121_RS00190	gene-SXYLSMQ121_RS00190	52151	54184	+
53779	C	T	228	hom	1051	1051	SXYLSMQ121_RS00190	gene-SXYLSMQ121_RS00190	52151	54184	+
53782	T	A	228	hom	1037	1037	SXYLSMQ121_RS00190	gene-SXYLSMQ121_RS00190	52151	54184	+
53809	A	C	228	hom	1109	1109	SXYLSMQ121_RS00190	gene-SXYLSMQ121_RS00190	52151	54184	+
53815	C	T	228	hom	1103	1103	SXYLSMQ121_RS00190	gene-SXYLSMQ121_RS00190	52151	54184	+
53818	T	A	228	hom	1142	1142	SXYLSMQ121_RS00190	gene-SXYLSMQ121_RS00190	52151	54184	+
53861	A	T	228	hom	1126	1126	SXYLSMQ121_RS00190	gene-SXYLSMQ121_RS00190	52151	54184	+
53986	T	C	228	hom	1113	1113	SXYLSMQ121_RS00190	gene-SXYLSMQ121_RS00190	52151	54184	+
54030	G	A	228	hom	829	829	SXYLSMQ121_RS00190	gene-SXYLSMQ121_RS00190	52151	54184	+
54031	T	C	228	hom	846	846	SXYLSMQ121_RS00190	gene-SXYLSMQ121_RS00190	52151	54184	+
54036	A	G	228	hom	835	835	SXYLSMQ121_RS00190	gene-SXYLSMQ121_RS00190	52151	54184	+
54037	A	C	228	hom	834	834	SXYLSMQ121_RS00190	gene-SXYLSMQ121_RS00190	52151	54184	+
54040	A	G	228	hom	852	852	SXYLSMQ121_RS00190	gene-SXYLSMQ121_RS00190	52151	54184	+
54049	G	A	228	hom	1010	1010	SXYLSMQ121_RS00190	gene-SXYLSMQ121_RS00190	52151	54184	+
54058	G	A	228	hom	1091	1091	SXYLSMQ121_RS00190	gene-SXYLSMQ121_RS00190	52151	54184	+
54128	T	G	228	hom	1110	1110	SXYLSMQ121_RS00190	gene-SXYLSMQ121_RS00190	52151	54184	+
54224	T	C	228	hom	1029	1029	SXYLSMQ121_RS00195	gene-SXYLSMQ121_RS00195	54171	55493	+
54225	A	G	228	hom	1047	1047	SXYLSMQ121_RS00195	gene-SXYLSMQ121_RS00195	54171	55493	+
54227	A	G	228	hom	1047	1047	SXYLSMQ121_RS00195	gene-SXYLSMQ121_RS00195	54171	55493	+
54287	C	T	228	hom	987	987	SXYLSMQ121_RS00195	gene-SXYLSMQ121_RS00195	54171	55493	+
54296	A	G	228	hom	930	930	SXYLSMQ121_RS00195	gene-SXYLSMQ121_RS00195	54171	55493	+
54299	C	T	228	hom	943	943	SXYLSMQ121_RS00195	gene-SXYLSMQ121_RS00195	54171	55493	+
54302	A	T	228	hom	943	943	SXYLSMQ121_RS00195	gene-SXYLSMQ121_RS00195	54171	55493	+
54317	G	T	228	hom	991	991	SXYLSMQ121_RS00195	gene-SXYLSMQ121_RS00195	54171	55493	+
54357	T	G	228	hom	896	896	SXYLSMQ121_RS00195	gene-SXYLSMQ121_RS00195	54171	55493	+
54362	C	G	228	hom	880	880	SXYLSMQ121_RS00195	gene-SXYLSMQ121_RS00195	54171	55493	+
54363	C	A	228	hom	887	887	SXYLSMQ121_RS00195	gene-SXYLSMQ121_RS00195	54171	55493	+
54368	A	G	228	hom	902	902	SXYLSMQ121_RS00195	gene-SXYLSMQ121_RS00195	54171	55493	+
54375	T	A	228	hom	929	929	SXYLSMQ121_RS00195	gene-SXYLSMQ121_RS00195	54171	55493	+
54377	C	T	228	hom	921	920	SXYLSMQ121_RS00195	gene-SXYLSMQ121_RS00195	54171	55493	+
54392	A	G	228	hom	1073	1073	SXYLSMQ121_RS00195	gene-SXYLSMQ121_RS00195	54171	55493	+
54410	G	A	228	hom	1091	1091	SXYLSMQ121_RS00195	gene-SXYLSMQ121_RS00195	54171	55493	+
54422	C	A	228	hom	1108	1108	SXYLSMQ121_RS00195	gene-SXYLSMQ121_RS00195	54171	55493	+
54431	G	A	228	hom	1119	1118	SXYLSMQ121_RS00195	gene-SXYLSMQ121_RS00195	54171	55493	+
54440	G	A	228	hom	1027	1020	SXYLSMQ121_RS00195	gene-SXYLSMQ121_RS00195	54171	55493	+
54441	A	G	228	hom	1018	1011	SXYLSMQ121_RS00195	gene-SXYLSMQ121_RS00195	54171	55493	+
54446	A	T	228	hom	1025	1025	SXYLSMQ121_RS00195	gene-SXYLSMQ121_RS00195	54171	55493	+
54449	A	C	228	hom	1003	1003	SXYLSMQ121_RS00195	gene-SXYLSMQ121_RS00195	54171	55493	+
54518	G	A	228	hom	1211	1211	SXYLSMQ121_RS00195	gene-SXYLSMQ121_RS00195	54171	55493	+
54524	C	T	228	hom	1214	1214	SXYLSMQ121_RS00195	gene-SXYLSMQ121_RS00195	54171	55493	+
54528	A	C	228	hom	1175	1175	SXYLSMQ121_RS00195	gene-SXYLSMQ121_RS00195	54171	55493	+
54537	A	G	228	hom	1199	1190	SXYLSMQ121_RS00195	gene-SXYLSMQ121_RS00195	54171	55493	+
54540	G	A	228	hom	1201	1201	SXYLSMQ121_RS00195	gene-SXYLSMQ121_RS00195	54171	55493	+
54575	T	C	228	hom	1201	1201	SXYLSMQ121_RS00195	gene-SXYLSMQ121_RS00195	54171	55493	+
54593	T	C	228	hom	1335	1335	SXYLSMQ121_RS00195	gene-SXYLSMQ121_RS00195	54171	55493	+
54608	G	A	228	hom	1278	1278	SXYLSMQ121_RS00195	gene-SXYLSMQ121_RS00195	54171	55493	+
54614	T	C	228	hom	1321	1321	SXYLSMQ121_RS00195	gene-SXYLSMQ121_RS00195	54171	55493	+
54650	C	G	228	hom	1356	1356	SXYLSMQ121_RS00195	gene-SXYLSMQ121_RS00195	54171	55493	+
54668	A	G	228	hom	1258	1258	SXYLSMQ121_RS00195	gene-SXYLSMQ121_RS00195	54171	55493	+
54671	T	C	228	hom	1283	1283	SXYLSMQ121_RS00195	gene-SXYLSMQ121_RS00195	54171	55493	+
54677	G	A	228	hom	1350	1350	SXYLSMQ121_RS00195	gene-SXYLSMQ121_RS00195	54171	55493	+
54689	G	T	228	hom	1325	1325	SXYLSMQ121_RS00195	gene-SXYLSMQ121_RS00195	54171	55493	+
54722	A	G	228	hom	1360	1360	SXYLSMQ121_RS00195	gene-SXYLSMQ121_RS00195	54171	55493	+
54737	T	C	228	hom	1404	1404	SXYLSMQ121_RS00195	gene-SXYLSMQ121_RS00195	54171	55493	+
54764	G	A	228	hom	1515	1514	SXYLSMQ121_RS00195	gene-SXYLSMQ121_RS00195	54171	55493	+
54806	A	G	228	hom	1300	1300	SXYLSMQ121_RS00195	gene-SXYLSMQ121_RS00195	54171	55493	+
54808	A	G	228	hom	1305	1305	SXYLSMQ121_RS00195	gene-SXYLSMQ121_RS00195	54171	55493	+
54812	T	C	228	hom	1283	1283	SXYLSMQ121_RS00195	gene-SXYLSMQ121_RS00195	54171	55493	+
54813	G	A	228	hom	1298	1297	SXYLSMQ121_RS00195	gene-SXYLSMQ121_RS00195	54171	55493	+
54821	C	T	228	hom	1470	1470	SXYLSMQ121_RS00195	gene-SXYLSMQ121_RS00195	54171	55493	+
54826	T	C	228	hom	1490	1490	SXYLSMQ121_RS00195	gene-SXYLSMQ121_RS00195	54171	55493	+
54834	A	G	228	hom	1532	1532	SXYLSMQ121_RS00195	gene-SXYLSMQ121_RS00195	54171	55493	+
54909	A	C	228	hom	1525	1525	SXYLSMQ121_RS00195	gene-SXYLSMQ121_RS00195	54171	55493	+
54917	T	C	228	hom	1538	1538	SXYLSMQ121_RS00195	gene-SXYLSMQ121_RS00195	54171	55493	+
54923	T	C	228	hom	1534	1534	SXYLSMQ121_RS00195	gene-SXYLSMQ121_RS00195	54171	55493	+
55013	T	C	228	hom	1474	1474	SXYLSMQ121_RS00195	gene-SXYLSMQ121_RS00195	54171	55493	+
55028	A	C	228	hom	1311	1311	SXYLSMQ121_RS00195	gene-SXYLSMQ121_RS00195	54171	55493	+
55031	A	G	228	hom	1305	1305	SXYLSMQ121_RS00195	gene-SXYLSMQ121_RS00195	54171	55493	+
55035	T	C	228	hom	1276	1276	SXYLSMQ121_RS00195	gene-SXYLSMQ121_RS00195	54171	55493	+
55037	G	A	228	hom	1270	1270	SXYLSMQ121_RS00195	gene-SXYLSMQ121_RS00195	54171	55493	+
55058	G	A	228	hom	1381	1381	SXYLSMQ121_RS00195	gene-SXYLSMQ121_RS00195	54171	55493	+
55067	C	T	228	hom	1372	1371	SXYLSMQ121_RS00195	gene-SXYLSMQ121_RS00195	54171	55493	+
55085	T	C	228	hom	1329	1329	SXYLSMQ121_RS00195	gene-SXYLSMQ121_RS00195	54171	55493	+
55088	A	G	228	hom	1304	1304	SXYLSMQ121_RS00195	gene-SXYLSMQ121_RS00195	54171	55493	+
55094	T	G	228	hom	1324	1324	SXYLSMQ121_RS00195	gene-SXYLSMQ121_RS00195	54171	55493	+
55103	T	C	228	hom	1324	1324	SXYLSMQ121_RS00195	gene-SXYLSMQ121_RS00195	54171	55493	+
55109	T	C	228	hom	1305	1305	SXYLSMQ121_RS00195	gene-SXYLSMQ121_RS00195	54171	55493	+
55127	A	C	228	hom	1222	1222	SXYLSMQ121_RS00195	gene-SXYLSMQ121_RS00195	54171	55493	+
55133	T	A	228	hom	1046	1046	SXYLSMQ121_RS00195	gene-SXYLSMQ121_RS00195	54171	55493	+
55136	A	T	228	hom	1034	1034	SXYLSMQ121_RS00195	gene-SXYLSMQ121_RS00195	54171	55493	+
55137	A	T	228	hom	1031	1031	SXYLSMQ121_RS00195	gene-SXYLSMQ121_RS00195	54171	55493	+
55139	G	A	228	hom	1041	1041	SXYLSMQ121_RS00195	gene-SXYLSMQ121_RS00195	54171	55493	+
55145	T	A	228	hom	1246	1246	SXYLSMQ121_RS00195	gene-SXYLSMQ121_RS00195	54171	55493	+
55163	C	T	228	hom	1291	1291	SXYLSMQ121_RS00195	gene-SXYLSMQ121_RS00195	54171	55493	+
55172	A	G	228	hom	1283	1282	SXYLSMQ121_RS00195	gene-SXYLSMQ121_RS00195	54171	55493	+
55198	C	G	228	hom	1251	1251	SXYLSMQ121_RS00195	gene-SXYLSMQ121_RS00195	54171	55493	+
55205	A	T	228	hom	1284	1284	SXYLSMQ121_RS00195	gene-SXYLSMQ121_RS00195	54171	55493	+
55251	A	G	228	hom	1258	1258	SXYLSMQ121_RS00195	gene-SXYLSMQ121_RS00195	54171	55493	+
55266	T	C	228	hom	1233	1233	SXYLSMQ121_RS00195	gene-SXYLSMQ121_RS00195	54171	55493	+
55278	G	T	228	hom	1253	1253	SXYLSMQ121_RS00195	gene-SXYLSMQ121_RS00195	54171	55493	+
55349	A	G	228	hom	1214	1214	SXYLSMQ121_RS00195	gene-SXYLSMQ121_RS00195	54171	55493	+
55379	T	A	228	hom	1167	1167	SXYLSMQ121_RS00195	gene-SXYLSMQ121_RS00195	54171	55493	+
55385	T	A	228	hom	1119	1119	SXYLSMQ121_RS00195	gene-SXYLSMQ121_RS00195	54171	55493	+
55494	A	C	228	hom	1107	1107
55499	T	C	228	hom	1115	1115
55511	A	G	228	hom	1059	1059
55514	G	A	228	hom	1060	1059
55515	G	T	228	hom	1048	1047
55611	A	G	228	hom	1026	1026
55612	G	A	228	hom	1002	1002
55631	T	C	228	hom	1053	1053
55645	T	G	228	hom	1043	1043
55662	G	C	228	hom	1014	1014
55675	T	C	228	hom	1033	1033
55688	C	T	228	hom	1033	1033
55740	G	A	228	hom	1017	1017
55765	TAATAA	TAATAAGTTGAATAA	228	hom	26	26
55774	G	T	228	hom	222	222
55783	T	C	228	hom	923	923
55791	C	A	228	hom	983	983
55795	A	G	228	hom	1001	1001
55804	G	T	228	hom	1040	1040
55859	TAAAA	TAAAAA	228	hom	1087	1087
55893	A	T	228	hom	1120	1120
55904	A	T	228	hom	1131	1131
55905	T	C	228	hom	1134	1134
56076	G	A	228	hom	1285	1285	SXYLSMQ121_RS00200	gene-SXYLSMQ121_RS00200	55945	56373	+
56121	C	T	228	hom	1362	1362	SXYLSMQ121_RS00200	gene-SXYLSMQ121_RS00200	55945	56373	+
56151	G	A	228	hom	1367	1367	SXYLSMQ121_RS00200	gene-SXYLSMQ121_RS00200	55945	56373	+
56352	A	G	228	hom	1497	1497	SXYLSMQ121_RS00200	gene-SXYLSMQ121_RS00200	55945	56373	+
56375	ATTT	ATT	228	hom	591	591
56385	A	G	228	hom	1452	1452
56387	A	G	228	hom	1443	1442
56422	G	A	228	hom	1177	1177
56423	G	A	228	hom	1161	1160
56425	G	A	228	hom	1143	1142
56426	C	T	228	hom	1158	1158
56427	A	G	228	hom	1162	1162
56460	C	T	228	hom	1440	1440
56472	G	A	228	hom	168	168
56476	G	A	228	hom	1287	1287
56478	A	C	228	hom	1286	1286
56525	A	G	228	hom	1473	1473	SXYLSMQ121_RS00205	gene-SXYLSMQ121_RS00205	56520	57179	+
56996	T	A	228	hom	1316	1316	SXYLSMQ121_RS00205	gene-SXYLSMQ121_RS00205	56520	57179	+
57071	G	A	228	hom	1318	1318	SXYLSMQ121_RS00205	gene-SXYLSMQ121_RS00205	56520	57179	+
57086	T	G	228	hom	1325	1325	SXYLSMQ121_RS00205	gene-SXYLSMQ121_RS00205	56520	57179	+
57115	G	A	228	hom	1250	1249	SXYLSMQ121_RS00205	gene-SXYLSMQ121_RS00205	56520	57179	+
57133	T	C	228	hom	1367	1367	SXYLSMQ121_RS00205	gene-SXYLSMQ121_RS00205	56520	57179	+
57166	A	G	228	hom	1413	1412	SXYLSMQ121_RS00205	gene-SXYLSMQ121_RS00205	56520	57179	+
57276	G	A	228	hom	1506	1505	SXYLSMQ121_RS00210	gene-SXYLSMQ121_RS00210	57224	57862	+
57391	C	T	228	hom	1521	1521	SXYLSMQ121_RS00210	gene-SXYLSMQ121_RS00210	57224	57862	+
57399	G	A	228	hom	1521	1521	SXYLSMQ121_RS00210	gene-SXYLSMQ121_RS00210	57224	57862	+
57427	A	T	228	hom	1508	1508	SXYLSMQ121_RS00210	gene-SXYLSMQ121_RS00210	57224	57862	+
57430	A	G	228	hom	1505	1505	SXYLSMQ121_RS00210	gene-SXYLSMQ121_RS00210	57224	57862	+
57487	A	G	228	hom	1505	1505	SXYLSMQ121_RS00210	gene-SXYLSMQ121_RS00210	57224	57862	+
57532	C	T	228	hom	1496	1496	SXYLSMQ121_RS00210	gene-SXYLSMQ121_RS00210	57224	57862	+
57560	A	C	228	hom	1454	1454	SXYLSMQ121_RS00210	gene-SXYLSMQ121_RS00210	57224	57862	+
57619	C	A	228	hom	1543	1543	SXYLSMQ121_RS00210	gene-SXYLSMQ121_RS00210	57224	57862	+
57647	G	A	228	hom	1469	1469	SXYLSMQ121_RS00210	gene-SXYLSMQ121_RS00210	57224	57862	+
57694	G	A	228	hom	1400	1400	SXYLSMQ121_RS00210	gene-SXYLSMQ121_RS00210	57224	57862	+
57700	T	A	228	hom	1405	1405	SXYLSMQ121_RS00210	gene-SXYLSMQ121_RS00210	57224	57862	+
57718	T	C	228	hom	1361	1361	SXYLSMQ121_RS00210	gene-SXYLSMQ121_RS00210	57224	57862	+
57739	A	G	228	hom	1330	1330	SXYLSMQ121_RS00210	gene-SXYLSMQ121_RS00210	57224	57862	+
57814	T	C	228	hom	1122	1122	SXYLSMQ121_RS00210	gene-SXYLSMQ121_RS00210	57224	57862	+
57820	A	G	228	hom	1083	1082	SXYLSMQ121_RS00210	gene-SXYLSMQ121_RS00210	57224	57862	+
57832	A	G	228	hom	1079	1079	SXYLSMQ121_RS00210	gene-SXYLSMQ121_RS00210	57224	57862	+
57876	A	G	228	hom	584	584
57877	C	T	228	hom	589	589
57881	A	T	228	hom	592	592
57891	G	A	228	hom	577	577
57892	C	T	228	hom	578	578
57894	A	T	228	hom	576	576
57897	A	T	228	hom	583	583
57903	G	A	228	hom	752	752
57924	G	A	228	hom	691	691
57925	T	C	228	hom	682	682
57932	G	A	228	hom	678	678
57946	A	G	228	hom	649	649
57969	A	C	228	hom	542	542
57995	TTTATTCATAGTAATTAATTTAAATGTTTCGCCGTTACTATTTCCTTATTCAT	TTTATTCAT	228	hom	164	164
58052	C	T	228	hom	254	254
58101	C	T	48.1989	hom	4	4
58489	C	T	72	hom	6	6
58545	G	A	228	hom	505	505
58570	G	A	228	hom	511	511
58581	T	TG	75	hom	44	44
58598	G	A	228	hom	552	552
58617	T	C	228	hom	609	609
58630	A	C	228	hom	639	639
58640	A	G	228	hom	662	662
58647	C	G	228	hom	688	688
58661	C	T	228	hom	680	680
58662	G	T	228	hom	684	684
58663	G	A	228	hom	686	686
58777	T	C	228	hom	1070	1070
58803	T	C	228	hom	1097	1097
58821	C	T	228	hom	1144	1144
58855	A	T	228	hom	1186	1186	SXYLSMQ121_RS00215	gene-SXYLSMQ121_RS00215	58826	59875	+
58909	A	G	228	hom	1283	1283	SXYLSMQ121_RS00215	gene-SXYLSMQ121_RS00215	58826	59875	+
58942	A	G	228	hom	1310	1310	SXYLSMQ121_RS00215	gene-SXYLSMQ121_RS00215	58826	59875	+
59059	A	T	228	hom	1335	1335	SXYLSMQ121_RS00215	gene-SXYLSMQ121_RS00215	58826	59875	+
59083	A	G	228	hom	1401	1401	SXYLSMQ121_RS00215	gene-SXYLSMQ121_RS00215	58826	59875	+
59150	A	G	228	hom	1421	1421	SXYLSMQ121_RS00215	gene-SXYLSMQ121_RS00215	58826	59875	+
59272	A	G	228	hom	1290	1290	SXYLSMQ121_RS00215	gene-SXYLSMQ121_RS00215	58826	59875	+
59282	G	A	228	hom	1299	1299	SXYLSMQ121_RS00215	gene-SXYLSMQ121_RS00215	58826	59875	+
59344	A	G	228	hom	1277	1277	SXYLSMQ121_RS00215	gene-SXYLSMQ121_RS00215	58826	59875	+
59371	C	T	228	hom	1209	1209	SXYLSMQ121_RS00215	gene-SXYLSMQ121_RS00215	58826	59875	+
59375	A	T	228	hom	1224	1224	SXYLSMQ121_RS00215	gene-SXYLSMQ121_RS00215	58826	59875	+
59392	A	G	228	hom	1222	1222	SXYLSMQ121_RS00215	gene-SXYLSMQ121_RS00215	58826	59875	+
59629	T	G	228	hom	1158	1158	SXYLSMQ121_RS00215	gene-SXYLSMQ121_RS00215	58826	59875	+
59659	G	A	228	hom	1180	1180	SXYLSMQ121_RS00215	gene-SXYLSMQ121_RS00215	58826	59875	+
59797	T	G	228	hom	1386	1386	SXYLSMQ121_RS00215	gene-SXYLSMQ121_RS00215	58826	59875	+
59802	C	T	228	hom	1389	1389	SXYLSMQ121_RS00215	gene-SXYLSMQ121_RS00215	58826	59875	+
59890	G	T	228	hom	1410	1410
59970	A	C	228	hom	1469	1469	SXYLSMQ121_RS00220	gene-SXYLSMQ121_RS00220	59893	60561	+
60006	T	C	228	hom	1552	1552	SXYLSMQ121_RS00220	gene-SXYLSMQ121_RS00220	59893	60561	+
60045	A	G	228	hom	1627	1627	SXYLSMQ121_RS00220	gene-SXYLSMQ121_RS00220	59893	60561	+
60102	C	G	228	hom	1749	1749	SXYLSMQ121_RS00220	gene-SXYLSMQ121_RS00220	59893	60561	+
60144	G	A	228	hom	1713	1713	SXYLSMQ121_RS00220	gene-SXYLSMQ121_RS00220	59893	60561	+
60189	A	T	228	hom	1703	1703	SXYLSMQ121_RS00220	gene-SXYLSMQ121_RS00220	59893	60561	+
60240	C	T	228	hom	1766	1766	SXYLSMQ121_RS00220	gene-SXYLSMQ121_RS00220	59893	60561	+
60246	C	T	228	hom	1748	1748	SXYLSMQ121_RS00220	gene-SXYLSMQ121_RS00220	59893	60561	+
60291	G	A	228	hom	1690	1690	SXYLSMQ121_RS00220	gene-SXYLSMQ121_RS00220	59893	60561	+
60294	C	T	228	hom	1705	1704	SXYLSMQ121_RS00220	gene-SXYLSMQ121_RS00220	59893	60561	+
60312	T	A	228	hom	1721	1721	SXYLSMQ121_RS00220	gene-SXYLSMQ121_RS00220	59893	60561	+
60390	A	G	228	hom	1516	1516	SXYLSMQ121_RS00220	gene-SXYLSMQ121_RS00220	59893	60561	+
60493	C	A	228	hom	1522	1522	SXYLSMQ121_RS00220	gene-SXYLSMQ121_RS00220	59893	60561	+
60552	G	T	228	hom	1487	1487	SXYLSMQ121_RS00220	gene-SXYLSMQ121_RS00220	59893	60561	+
60569	G	A	228	hom	1437	1437
60621	TTACTA	TTA	228	hom	26	26
60630	A	T	170	hom	984	983
60672	T	G	228	hom	1321	1321
60673	A	G	228	hom	1300	1300
60685	G	A	228	hom	1383	1383
60872	C	T	228	hom	1423	1423	SXYLSMQ121_RS00225	gene-SXYLSMQ121_RS00225	60702	61382	-
60893	C	T	228	hom	1432	1432	SXYLSMQ121_RS00225	gene-SXYLSMQ121_RS00225	60702	61382	-
60900	G	T	228	hom	1439	1439	SXYLSMQ121_RS00225	gene-SXYLSMQ121_RS00225	60702	61382	-
60969	T	C	228	hom	1526	1526	SXYLSMQ121_RS00225	gene-SXYLSMQ121_RS00225	60702	61382	-
61134	C	T	228	hom	1652	1652	SXYLSMQ121_RS00225	gene-SXYLSMQ121_RS00225	60702	61382	-
61242	T	C	228	hom	1558	1558	SXYLSMQ121_RS00225	gene-SXYLSMQ121_RS00225	60702	61382	-
61259	G	A	228	hom	1531	1530	SXYLSMQ121_RS00225	gene-SXYLSMQ121_RS00225	60702	61382	-
61629	C	T	228	hom	1394	1394	SXYLSMQ121_RS00230	gene-SXYLSMQ121_RS00230	61503	62681	-
61782	T	C	228	hom	1353	1353	SXYLSMQ121_RS00230	gene-SXYLSMQ121_RS00230	61503	62681	-
61923	C	T	228	hom	1251	1251	SXYLSMQ121_RS00230	gene-SXYLSMQ121_RS00230	61503	62681	-
61979	C	T	228	hom	1249	1249	SXYLSMQ121_RS00230	gene-SXYLSMQ121_RS00230	61503	62681	-
62004	A	G	228	hom	1207	1207	SXYLSMQ121_RS00230	gene-SXYLSMQ121_RS00230	61503	62681	-
62016	C	T	228	hom	1246	1246	SXYLSMQ121_RS00230	gene-SXYLSMQ121_RS00230	61503	62681	-
62223	T	C	228	hom	1175	1175	SXYLSMQ121_RS00230	gene-SXYLSMQ121_RS00230	61503	62681	-
62252	G	A	228	hom	1186	1186	SXYLSMQ121_RS00230	gene-SXYLSMQ121_RS00230	61503	62681	-
62390	C	T	228	hom	1292	1292	SXYLSMQ121_RS00230	gene-SXYLSMQ121_RS00230	61503	62681	-
62421	C	A	228	hom	1231	1231	SXYLSMQ121_RS00230	gene-SXYLSMQ121_RS00230	61503	62681	-
62748	T	C	228	hom	1224	1224
62782	G	A	228	hom	1231	1231
62807	A	G	228	hom	1178	1178
62810	G	A	228	hom	1196	1196
62831	A	G	228	hom	1120	1120
62832	A	G	228	hom	1132	1132
62983	A	G	228	hom	1323	1323	SXYLSMQ121_RS00235	gene-SXYLSMQ121_RS00235	62855	63055	+
63037	CTTTTTT	CTTTTTTT	205	hom	1278	1278	SXYLSMQ121_RS00235	gene-SXYLSMQ121_RS00235	62855	63055	+
63067	G	A	228	hom	1214	1214
63081	C	T	228	hom	1249	1249
63123	T	C	228	hom	1274	1266
63125	A	T	228	hom	1272	1264
63469	A	G	228	hom	1525	1525	SXYLSMQ121_RS00240	gene-SXYLSMQ121_RS00240	63242	64741	+
63634	G	A	228	hom	1516	1516	SXYLSMQ121_RS00240	gene-SXYLSMQ121_RS00240	63242	64741	+
63655	T	C	228	hom	1539	1539	SXYLSMQ121_RS00240	gene-SXYLSMQ121_RS00240	63242	64741	+
64306	T	C	228	hom	1301	1301	SXYLSMQ121_RS00240	gene-SXYLSMQ121_RS00240	63242	64741	+
64609	C	A	228	hom	1287	1287	SXYLSMQ121_RS00240	gene-SXYLSMQ121_RS00240	63242	64741	+
64678	G	A	228	hom	1323	1323	SXYLSMQ121_RS00240	gene-SXYLSMQ121_RS00240	63242	64741	+
64771	T	C	228	hom	1282	1282
64881	C	T	228	hom	1280	1280	SXYLSMQ121_RS00245	gene-SXYLSMQ121_RS00245	64792	65292	+
65079	C	T	228	hom	1346	1345	SXYLSMQ121_RS00245	gene-SXYLSMQ121_RS00245	64792	65292	+
65173	G	A	228	hom	1343	1342	SXYLSMQ121_RS00245	gene-SXYLSMQ121_RS00245	64792	65292	+
65181	T	C	228	hom	1302	1302	SXYLSMQ121_RS00245	gene-SXYLSMQ121_RS00245	64792	65292	+
65182	T	A	228	hom	1312	1312	SXYLSMQ121_RS00245	gene-SXYLSMQ121_RS00245	64792	65292	+
65193	G	T	228	hom	1390	1390	SXYLSMQ121_RS00245	gene-SXYLSMQ121_RS00245	64792	65292	+
65202	A	G	228	hom	1345	1345	SXYLSMQ121_RS00245	gene-SXYLSMQ121_RS00245	64792	65292	+
65211	T	C	228	hom	1403	1403	SXYLSMQ121_RS00245	gene-SXYLSMQ121_RS00245	64792	65292	+
65626	A	G	228	hom	1484	1484	SXYLSMQ121_RS00250	gene-SXYLSMQ121_RS00250	65297	65770	+
65647	C	T	228	hom	1535	1535	SXYLSMQ121_RS00250	gene-SXYLSMQ121_RS00250	65297	65770	+
65656	T	A	228	hom	1494	1494	SXYLSMQ121_RS00250	gene-SXYLSMQ121_RS00250	65297	65770	+
65664	T	A	228	hom	1348	1348	SXYLSMQ121_RS00250	gene-SXYLSMQ121_RS00250	65297	65770	+
65665	C	T	228	hom	1320	1320	SXYLSMQ121_RS00250	gene-SXYLSMQ121_RS00250	65297	65770	+
65666	G	A	228	hom	1349	1348	SXYLSMQ121_RS00250	gene-SXYLSMQ121_RS00250	65297	65770	+
65842	A	T	228	hom	1523	1523	SXYLSMQ121_RS00255	gene-SXYLSMQ121_RS00255	65771	67261	+
65981	C	A	228	hom	1463	1463	SXYLSMQ121_RS00255	gene-SXYLSMQ121_RS00255	65771	67261	+
66102	A	G	228	hom	1384	1384	SXYLSMQ121_RS00255	gene-SXYLSMQ121_RS00255	65771	67261	+
66355	A	C	228	hom	1430	1430	SXYLSMQ121_RS00255	gene-SXYLSMQ121_RS00255	65771	67261	+
66361	T	C	228	hom	1423	1423	SXYLSMQ121_RS00255	gene-SXYLSMQ121_RS00255	65771	67261	+
66494	G	A	228	hom	1429	1429	SXYLSMQ121_RS00255	gene-SXYLSMQ121_RS00255	65771	67261	+
66566	G	C	228	hom	1489	1489	SXYLSMQ121_RS00255	gene-SXYLSMQ121_RS00255	65771	67261	+
66631	G	A	228	hom	1606	1606	SXYLSMQ121_RS00255	gene-SXYLSMQ121_RS00255	65771	67261	+
66733	C	T	228	hom	1542	1542	SXYLSMQ121_RS00255	gene-SXYLSMQ121_RS00255	65771	67261	+
66763	T	C	228	hom	1475	1475	SXYLSMQ121_RS00255	gene-SXYLSMQ121_RS00255	65771	67261	+
66925	T	C	228	hom	1486	1486	SXYLSMQ121_RS00255	gene-SXYLSMQ121_RS00255	65771	67261	+
66994	C	T	228	hom	1573	1573	SXYLSMQ121_RS00255	gene-SXYLSMQ121_RS00255	65771	67261	+
67048	T	C	228	hom	1599	1598	SXYLSMQ121_RS00255	gene-SXYLSMQ121_RS00255	65771	67261	+
67051	A	T	228	hom	1592	1592	SXYLSMQ121_RS00255	gene-SXYLSMQ121_RS00255	65771	67261	+
67090	C	A	228	hom	1616	1616	SXYLSMQ121_RS00255	gene-SXYLSMQ121_RS00255	65771	67261	+
67100	G	A	228	hom	1631	1631	SXYLSMQ121_RS00255	gene-SXYLSMQ121_RS00255	65771	67261	+
67297	G	T	228	hom	1572	1572	SXYLSMQ121_RS00260	gene-SXYLSMQ121_RS00260	67268	68371	+
67456	G	A	228	hom	1561	1561	SXYLSMQ121_RS00260	gene-SXYLSMQ121_RS00260	67268	68371	+
67499	G	A	228	hom	1540	1540	SXYLSMQ121_RS00260	gene-SXYLSMQ121_RS00260	67268	68371	+
67542	T	C	228	hom	1505	1505	SXYLSMQ121_RS00260	gene-SXYLSMQ121_RS00260	67268	68371	+
67666	T	C	228	hom	1498	1498	SXYLSMQ121_RS00260	gene-SXYLSMQ121_RS00260	67268	68371	+
67671	G	A	228	hom	1464	1464	SXYLSMQ121_RS00260	gene-SXYLSMQ121_RS00260	67268	68371	+
67678	T	C	228	hom	1507	1507	SXYLSMQ121_RS00260	gene-SXYLSMQ121_RS00260	67268	68371	+
67949	G	A	228	hom	1391	1391	SXYLSMQ121_RS00260	gene-SXYLSMQ121_RS00260	67268	68371	+
67951	A	G	228	hom	1371	1371	SXYLSMQ121_RS00260	gene-SXYLSMQ121_RS00260	67268	68371	+
67993	C	G	228	hom	1423	1423	SXYLSMQ121_RS00260	gene-SXYLSMQ121_RS00260	67268	68371	+
68104	A	G	228	hom	1482	1482	SXYLSMQ121_RS00260	gene-SXYLSMQ121_RS00260	67268	68371	+
68164	G	A	228	hom	1385	1385	SXYLSMQ121_RS00260	gene-SXYLSMQ121_RS00260	67268	68371	+
68205	T	C	228	hom	1348	1348	SXYLSMQ121_RS00260	gene-SXYLSMQ121_RS00260	67268	68371	+
68222	T	A	228	hom	1333	1333	SXYLSMQ121_RS00260	gene-SXYLSMQ121_RS00260	67268	68371	+
68257	A	G	228	hom	1380	1380	SXYLSMQ121_RS00260	gene-SXYLSMQ121_RS00260	67268	68371	+
68265	A	G	228	hom	1366	1366	SXYLSMQ121_RS00260	gene-SXYLSMQ121_RS00260	67268	68371	+
68278	T	C	228	hom	1302	1302	SXYLSMQ121_RS00260	gene-SXYLSMQ121_RS00260	67268	68371	+
68281	T	C	228	hom	1280	1280	SXYLSMQ121_RS00260	gene-SXYLSMQ121_RS00260	67268	68371	+
68323	A	C	228	hom	1279	1278	SXYLSMQ121_RS00260	gene-SXYLSMQ121_RS00260	67268	68371	+
68371	A	G	228	hom	1258	1258	SXYLSMQ121_RS00260	gene-SXYLSMQ121_RS00260	67268	68371	+
68397	C	A	228	hom	1269	1269
68404	AGG	AGGG	228	hom	1269	1269
68420	A	C	228	hom	1270	1270
68525	G	A	228	hom	1197	1197	SXYLSMQ121_RS00265	gene-SXYLSMQ121_RS00265	68427	69302	+
68610	A	G	228	hom	1179	1179	SXYLSMQ121_RS00265	gene-SXYLSMQ121_RS00265	68427	69302	+
68611	A	G	228	hom	1173	1173	SXYLSMQ121_RS00265	gene-SXYLSMQ121_RS00265	68427	69302	+
68612	A	C	228	hom	1181	1181	SXYLSMQ121_RS00265	gene-SXYLSMQ121_RS00265	68427	69302	+
68631	A	G	228	hom	863	863	SXYLSMQ121_RS00265	gene-SXYLSMQ121_RS00265	68427	69302	+
68633	T	G	228	hom	867	867	SXYLSMQ121_RS00265	gene-SXYLSMQ121_RS00265	68427	69302	+
68639	C	T	228	hom	849	849	SXYLSMQ121_RS00265	gene-SXYLSMQ121_RS00265	68427	69302	+
68643	A	G	126	hom	7	7	SXYLSMQ121_RS00265	gene-SXYLSMQ121_RS00265	68427	69302	+
68656	A	C	228	hom	1263	1263	SXYLSMQ121_RS00265	gene-SXYLSMQ121_RS00265	68427	69302	+
68703	G	A	228	hom	1375	1375	SXYLSMQ121_RS00265	gene-SXYLSMQ121_RS00265	68427	69302	+
69038	G	A	228	hom	1522	1522	SXYLSMQ121_RS00265	gene-SXYLSMQ121_RS00265	68427	69302	+
69062	G	A	228	hom	1548	1548	SXYLSMQ121_RS00265	gene-SXYLSMQ121_RS00265	68427	69302	+
69233	A	C	228	hom	1607	1607	SXYLSMQ121_RS00265	gene-SXYLSMQ121_RS00265	68427	69302	+
69376	A	T	228	hom	1493	1493	crtI	gene-SXYLSMQ121_RS00270	69299	70804	+
69454	G	A	228	hom	1484	1484	crtI	gene-SXYLSMQ121_RS00270	69299	70804	+
69463	T	C	228	hom	1446	1446	crtI	gene-SXYLSMQ121_RS00270	69299	70804	+
69490	C	T	228	hom	1461	1461	crtI	gene-SXYLSMQ121_RS00270	69299	70804	+
69707	C	T	228	hom	1353	1353	crtI	gene-SXYLSMQ121_RS00270	69299	70804	+
69889	G	A	228	hom	1371	1371	crtI	gene-SXYLSMQ121_RS00270	69299	70804	+
70007	G	A	228	hom	1324	1324	crtI	gene-SXYLSMQ121_RS00270	69299	70804	+
70008	T	C	228	hom	1322	1322	crtI	gene-SXYLSMQ121_RS00270	69299	70804	+
70024	C	T	228	hom	1400	1400	crtI	gene-SXYLSMQ121_RS00270	69299	70804	+
70082	A	G	228	hom	1353	1353	crtI	gene-SXYLSMQ121_RS00270	69299	70804	+
70105	C	T	228	hom	1400	1400	crtI	gene-SXYLSMQ121_RS00270	69299	70804	+
70150	T	C	228	hom	1404	1404	crtI	gene-SXYLSMQ121_RS00270	69299	70804	+
70210	T	C	228	hom	1457	1457	crtI	gene-SXYLSMQ121_RS00270	69299	70804	+
70378	G	A	228	hom	1414	1414	crtI	gene-SXYLSMQ121_RS00270	69299	70804	+
70582	A	G	228	hom	1484	1484	crtI	gene-SXYLSMQ121_RS00270	69299	70804	+
70696	G	A	228	hom	1525	1525	crtI	gene-SXYLSMQ121_RS00270	69299	70804	+
70726	G	A	228	hom	1436	1436	crtI	gene-SXYLSMQ121_RS00270	69299	70804	+
70882	G	A	228	hom	1230	1230	SXYLSMQ121_RS00275	gene-SXYLSMQ121_RS00275	70855	71280	-
70969	G	A	228	hom	1177	1177	SXYLSMQ121_RS00275	gene-SXYLSMQ121_RS00275	70855	71280	-
71541	C	A	228	hom	1139	1139	SXYLSMQ121_RS00280	gene-SXYLSMQ121_RS00280	71464	72837	+
71565	T	G	228	hom	1132	1132	SXYLSMQ121_RS00280	gene-SXYLSMQ121_RS00280	71464	72837	+
71642	T	C	228	hom	1257	1257	SXYLSMQ121_RS00280	gene-SXYLSMQ121_RS00280	71464	72837	+
71815	G	A	228	hom	1382	1382	SXYLSMQ121_RS00280	gene-SXYLSMQ121_RS00280	71464	72837	+
71832	A	G	228	hom	1403	1403	SXYLSMQ121_RS00280	gene-SXYLSMQ121_RS00280	71464	72837	+
71933	C	T	228	hom	1374	1374	SXYLSMQ121_RS00280	gene-SXYLSMQ121_RS00280	71464	72837	+
71935	C	T	228	hom	1370	1370	SXYLSMQ121_RS00280	gene-SXYLSMQ121_RS00280	71464	72837	+
72022	A	G	228	hom	1453	1453	SXYLSMQ121_RS00280	gene-SXYLSMQ121_RS00280	71464	72837	+
72576	A	T	228	hom	1547	1547	SXYLSMQ121_RS00280	gene-SXYLSMQ121_RS00280	71464	72837	+
72636	C	A	228	hom	1514	1514	SXYLSMQ121_RS00280	gene-SXYLSMQ121_RS00280	71464	72837	+
72847	T	C	228	hom	1378	1378
72950	A	G	228	hom	1381	1381	SXYLSMQ121_RS00285	gene-SXYLSMQ121_RS00285	72868	73299	+
73179	G	A	228	hom	1301	1301	SXYLSMQ121_RS00285	gene-SXYLSMQ121_RS00285	72868	73299	+
73314	A	G	228	hom	1187	1187
73328	A	G	228	hom	1176	1176
73360	A	T	228	hom	1101	1101
73365	G	T	153	hom	21	21
73375	G	A	228	hom	906	906
73383	T	A	228	hom	860	859
73384	C	T	228	hom	871	871
73385	A	G	228	hom	857	857
73396	T	C	228	hom	1068	1068
73486	CA	CAA	228	hom	733	733
73490	C	T	228	hom	735	735
73491	T	C	228	hom	732	731
73584	T	G	228	hom	989	989
73825	C	T	228	hom	1130	1130	SXYLSMQ121_RS00290	gene-SXYLSMQ121_RS00290	73772	74614	+
73896	A	G	228	hom	1223	1223	SXYLSMQ121_RS00290	gene-SXYLSMQ121_RS00290	73772	74614	+
74044	G	C	228	hom	1460	1460	SXYLSMQ121_RS00290	gene-SXYLSMQ121_RS00290	73772	74614	+
74119	C	G	228	hom	1437	1437	SXYLSMQ121_RS00290	gene-SXYLSMQ121_RS00290	73772	74614	+
74134	T	A	228	hom	1408	1407	SXYLSMQ121_RS00290	gene-SXYLSMQ121_RS00290	73772	74614	+
74146	C	T	228	hom	1444	1444	SXYLSMQ121_RS00290	gene-SXYLSMQ121_RS00290	73772	74614	+
74215	G	C	228	hom	1498	1498	SXYLSMQ121_RS00290	gene-SXYLSMQ121_RS00290	73772	74614	+
74278	C	T	228	hom	1464	1464	SXYLSMQ121_RS00290	gene-SXYLSMQ121_RS00290	73772	74614	+
74311	A	C	228	hom	1390	1390	SXYLSMQ121_RS00290	gene-SXYLSMQ121_RS00290	73772	74614	+
74323	G	A	228	hom	1413	1413	SXYLSMQ121_RS00290	gene-SXYLSMQ121_RS00290	73772	74614	+
74360	T	C	228	hom	1436	1436	SXYLSMQ121_RS00290	gene-SXYLSMQ121_RS00290	73772	74614	+
74387	T	C	228	hom	1468	1468	SXYLSMQ121_RS00290	gene-SXYLSMQ121_RS00290	73772	74614	+
74419	C	T	228	hom	1443	1443	SXYLSMQ121_RS00290	gene-SXYLSMQ121_RS00290	73772	74614	+
74545	T	A	228	hom	1423	1423	SXYLSMQ121_RS00290	gene-SXYLSMQ121_RS00290	73772	74614	+
74679	C	G	228	hom	1484	1484
74809	T	G	228	hom	1468	1468	ascF	gene-SXYLSMQ121_RS00295	74793	76667	+
74837	T	C	228	hom	1466	1466	ascF	gene-SXYLSMQ121_RS00295	74793	76667	+
75329	A	G	228	hom	1480	1480	ascF	gene-SXYLSMQ121_RS00295	74793	76667	+
75332	G	A	228	hom	1480	1480	ascF	gene-SXYLSMQ121_RS00295	74793	76667	+
75623	C	A	228	hom	1634	1634	ascF	gene-SXYLSMQ121_RS00295	74793	76667	+
75689	G	A	228	hom	1606	1606	ascF	gene-SXYLSMQ121_RS00295	74793	76667	+
75758	A	G	228	hom	1591	1591	ascF	gene-SXYLSMQ121_RS00295	74793	76667	+
75878	G	A	228	hom	1601	1601	ascF	gene-SXYLSMQ121_RS00295	74793	76667	+
75896	A	T	228	hom	1586	1586	ascF	gene-SXYLSMQ121_RS00295	74793	76667	+
75953	T	C	228	hom	1674	1674	ascF	gene-SXYLSMQ121_RS00295	74793	76667	+
76085	A	G	228	hom	1590	1590	ascF	gene-SXYLSMQ121_RS00295	74793	76667	+
76202	C	G	228	hom	1620	1620	ascF	gene-SXYLSMQ121_RS00295	74793	76667	+
76321	C	T	228	hom	1435	1434	ascF	gene-SXYLSMQ121_RS00295	74793	76667	+
76394	T	A	228	hom	1477	1477	ascF	gene-SXYLSMQ121_RS00295	74793	76667	+
76533	G	A	228	hom	1504	1504	ascF	gene-SXYLSMQ121_RS00295	74793	76667	+
76585	C	T	228	hom	1492	1491	ascF	gene-SXYLSMQ121_RS00295	74793	76667	+
76747	C	T	228	hom	1434	1434	ascB	gene-SXYLSMQ121_RS00300	76670	78088	+
76834	C	T	228	hom	1366	1366	ascB	gene-SXYLSMQ121_RS00300	76670	78088	+
76992	A	C	228	hom	1387	1387	ascB	gene-SXYLSMQ121_RS00300	76670	78088	+
77102	G	A	228	hom	1410	1410	ascB	gene-SXYLSMQ121_RS00300	76670	78088	+
77264	C	G	228	hom	1529	1529	ascB	gene-SXYLSMQ121_RS00300	76670	78088	+
77272	A	G	228	hom	1495	1495	ascB	gene-SXYLSMQ121_RS00300	76670	78088	+
77330	G	A	228	hom	1531	1531	ascB	gene-SXYLSMQ121_RS00300	76670	78088	+
77440	T	C	228	hom	1617	1617	ascB	gene-SXYLSMQ121_RS00300	76670	78088	+
77455	A	G	228	hom	1605	1605	ascB	gene-SXYLSMQ121_RS00300	76670	78088	+
77474	G	T	228	hom	1572	1572	ascB	gene-SXYLSMQ121_RS00300	76670	78088	+
77545	C	A	228	hom	1442	1442	ascB	gene-SXYLSMQ121_RS00300	76670	78088	+
77547	T	A	228	hom	1456	1456	ascB	gene-SXYLSMQ121_RS00300	76670	78088	+
77548	C	T	228	hom	1427	1427	ascB	gene-SXYLSMQ121_RS00300	76670	78088	+
77557	G	A	228	hom	1578	1578	ascB	gene-SXYLSMQ121_RS00300	76670	78088	+
77566	G	A	228	hom	1597	1597	ascB	gene-SXYLSMQ121_RS00300	76670	78088	+
77569	G	A	228	hom	1574	1574	ascB	gene-SXYLSMQ121_RS00300	76670	78088	+
77587	A	G	228	hom	1653	1653	ascB	gene-SXYLSMQ121_RS00300	76670	78088	+
77596	T	C	228	hom	1637	1637	ascB	gene-SXYLSMQ121_RS00300	76670	78088	+
77611	A	C	228	hom	1646	1646	ascB	gene-SXYLSMQ121_RS00300	76670	78088	+
77627	T	A	228	hom	1619	1619	ascB	gene-SXYLSMQ121_RS00300	76670	78088	+
77654	G	A	228	hom	1591	1591	ascB	gene-SXYLSMQ121_RS00300	76670	78088	+
77659	C	A	228	hom	1601	1601	ascB	gene-SXYLSMQ121_RS00300	76670	78088	+
77716	A	G	228	hom	1635	1635	ascB	gene-SXYLSMQ121_RS00300	76670	78088	+
77755	T	C	228	hom	1547	1547	ascB	gene-SXYLSMQ121_RS00300	76670	78088	+
77776	T	G	228	hom	1598	1598	ascB	gene-SXYLSMQ121_RS00300	76670	78088	+
77791	G	A	228	hom	1570	1570	ascB	gene-SXYLSMQ121_RS00300	76670	78088	+
77855	G	C	228	hom	1508	1508	ascB	gene-SXYLSMQ121_RS00300	76670	78088	+
77872	A	G	228	hom	1561	1561	ascB	gene-SXYLSMQ121_RS00300	76670	78088	+
77911	T	C	228	hom	1543	1543	ascB	gene-SXYLSMQ121_RS00300	76670	78088	+
78123	CTTTTT	CTTTTTT	228	hom	491	491
78138	A	C	228	hom	1385	1385
78140	G	C	228	hom	1390	1390
78142	A	G	228	hom	1378	1378
78161	G	A	127	hom	17	17
78162	C	T	125	hom	18	18
78176	GTTTTT	GTTTTTT	124	hom	172	171
78199	A	G	228	hom	1424	1424
78220	G	T	228	hom	1506	1506
78228	T	A	228	hom	1468	1468
78308	G	A	228	hom	1412	1412
78339	A	G	228	hom	1478	1478	SXYLSMQ121_RS00305	gene-SXYLSMQ121_RS00305	78325	80136	+
78352	G	A	228	hom	1510	1510	SXYLSMQ121_RS00305	gene-SXYLSMQ121_RS00305	78325	80136	+
78362	T	C	228	hom	1488	1488	SXYLSMQ121_RS00305	gene-SXYLSMQ121_RS00305	78325	80136	+
78480	C	T	228	hom	1454	1454	SXYLSMQ121_RS00305	gene-SXYLSMQ121_RS00305	78325	80136	+
78540	G	T	228	hom	1470	1470	SXYLSMQ121_RS00305	gene-SXYLSMQ121_RS00305	78325	80136	+
78610	G	A	228	hom	1551	1551	SXYLSMQ121_RS00305	gene-SXYLSMQ121_RS00305	78325	80136	+
78621	T	C	228	hom	1543	1543	SXYLSMQ121_RS00305	gene-SXYLSMQ121_RS00305	78325	80136	+
78663	T	C	228	hom	1438	1438	SXYLSMQ121_RS00305	gene-SXYLSMQ121_RS00305	78325	80136	+
78696	C	T	228	hom	1452	1451	SXYLSMQ121_RS00305	gene-SXYLSMQ121_RS00305	78325	80136	+
78721	A	C	228	hom	1384	1384	SXYLSMQ121_RS00305	gene-SXYLSMQ121_RS00305	78325	80136	+
78723	T	A	228	hom	1350	1349	SXYLSMQ121_RS00305	gene-SXYLSMQ121_RS00305	78325	80136	+
78754	A	G	228	hom	1377	1377	SXYLSMQ121_RS00305	gene-SXYLSMQ121_RS00305	78325	80136	+
78864	T	A	228	hom	1469	1469	SXYLSMQ121_RS00305	gene-SXYLSMQ121_RS00305	78325	80136	+
79347	A	G	228	hom	1514	1514	SXYLSMQ121_RS00305	gene-SXYLSMQ121_RS00305	78325	80136	+
79356	T	C	228	hom	1481	1481	SXYLSMQ121_RS00305	gene-SXYLSMQ121_RS00305	78325	80136	+
79359	A	T	228	hom	1481	1481	SXYLSMQ121_RS00305	gene-SXYLSMQ121_RS00305	78325	80136	+
79389	C	T	228	hom	1430	1430	SXYLSMQ121_RS00305	gene-SXYLSMQ121_RS00305	78325	80136	+
79512	A	C	228	hom	1412	1412	SXYLSMQ121_RS00305	gene-SXYLSMQ121_RS00305	78325	80136	+
79524	A	T	228	hom	1452	1452	SXYLSMQ121_RS00305	gene-SXYLSMQ121_RS00305	78325	80136	+
79554	A	G	228	hom	1481	1481	SXYLSMQ121_RS00305	gene-SXYLSMQ121_RS00305	78325	80136	+
79803	A	C	228	hom	1397	1397	SXYLSMQ121_RS00305	gene-SXYLSMQ121_RS00305	78325	80136	+
79866	G	A	228	hom	1246	1246	SXYLSMQ121_RS00305	gene-SXYLSMQ121_RS00305	78325	80136	+
80004	T	C	228	hom	1294	1294	SXYLSMQ121_RS00305	gene-SXYLSMQ121_RS00305	78325	80136	+
80040	A	G	228	hom	1228	1228	SXYLSMQ121_RS00305	gene-SXYLSMQ121_RS00305	78325	80136	+
80076	A	G	228	hom	1225	1225	SXYLSMQ121_RS00305	gene-SXYLSMQ121_RS00305	78325	80136	+
80146	C	T	228	hom	1257	1257
80297	G	C	228	hom	1378	1378	SXYLSMQ121_RS00310	gene-SXYLSMQ121_RS00310	80216	80887	+
80350	A	T	228	hom	1402	1402	SXYLSMQ121_RS00310	gene-SXYLSMQ121_RS00310	80216	80887	+
80417	G	T	228	hom	1425	1425	SXYLSMQ121_RS00310	gene-SXYLSMQ121_RS00310	80216	80887	+
80440	A	T	228	hom	1401	1401	SXYLSMQ121_RS00310	gene-SXYLSMQ121_RS00310	80216	80887	+
80609	A	G	228	hom	1380	1379	SXYLSMQ121_RS00310	gene-SXYLSMQ121_RS00310	80216	80887	+
80625	T	A	228	hom	1346	1346	SXYLSMQ121_RS00310	gene-SXYLSMQ121_RS00310	80216	80887	+
80665	G	A	228	hom	1329	1329	SXYLSMQ121_RS00310	gene-SXYLSMQ121_RS00310	80216	80887	+
80713	T	C	228	hom	1317	1317	SXYLSMQ121_RS00310	gene-SXYLSMQ121_RS00310	80216	80887	+
80717	A	C	228	hom	1321	1321	SXYLSMQ121_RS00310	gene-SXYLSMQ121_RS00310	80216	80887	+
80836	T	C	228	hom	1256	1256	SXYLSMQ121_RS00310	gene-SXYLSMQ121_RS00310	80216	80887	+
80847	T	C	228	hom	1223	1223	SXYLSMQ121_RS00310	gene-SXYLSMQ121_RS00310	80216	80887	+
80855	A	G	228	hom	1187	1187	SXYLSMQ121_RS00310	gene-SXYLSMQ121_RS00310	80216	80887	+
80904	A	T	228	hom	979	979
80907	T	C	228	hom	963	963
80911	G	T	228	hom	951	951
80913	G	A	228	hom	962	962
80955	A	G	228	hom	1091	1091
80981	G	T	228	hom	1077	1077
80990	T	A	228	hom	1082	1082
81001	G	T	228	hom	1023	1023
81009	A	C	228	hom	964	964
81021	C	T	228	hom	853	853
81040	T	C	228	hom	20	20
81042	T	C	228	hom	19	19
81046	T	A	168	hom	7	7
81047	G	A	194	hom	8	8
81318	A	T	228	hom	1195	1195	SXYLSMQ121_RS00315	gene-SXYLSMQ121_RS00315	81232	82107	+
81320	C	T	228	hom	1201	1201	SXYLSMQ121_RS00315	gene-SXYLSMQ121_RS00315	81232	82107	+
81339	G	T	228	hom	1251	1251	SXYLSMQ121_RS00315	gene-SXYLSMQ121_RS00315	81232	82107	+
81420	G	A	228	hom	1262	1262	SXYLSMQ121_RS00315	gene-SXYLSMQ121_RS00315	81232	82107	+
81541	T	C	228	hom	1264	1264	SXYLSMQ121_RS00315	gene-SXYLSMQ121_RS00315	81232	82107	+
81600	C	T	228	hom	1411	1411	SXYLSMQ121_RS00315	gene-SXYLSMQ121_RS00315	81232	82107	+
81637	G	A	228	hom	1380	1380	SXYLSMQ121_RS00315	gene-SXYLSMQ121_RS00315	81232	82107	+
82077	A	G	228	hom	687	687	SXYLSMQ121_RS00315	gene-SXYLSMQ121_RS00315	81232	82107	+
82093	G	A	228	hom	666	666	SXYLSMQ121_RS00315	gene-SXYLSMQ121_RS00315	81232	82107	+
82094	G	A	228	hom	666	666	SXYLSMQ121_RS00315	gene-SXYLSMQ121_RS00315	81232	82107	+
82134	G	T	228	hom	506	506
85550	C	T	109	hom	7	7	SXYLSMQ121_RS00325	gene-SXYLSMQ121_RS00325	83799	85598	+
85552	C	G	127	hom	7	7	SXYLSMQ121_RS00325	gene-SXYLSMQ121_RS00325	83799	85598	+
85575	C	T	228	hom	449	449	SXYLSMQ121_RS00325	gene-SXYLSMQ121_RS00325	83799	85598	+
85585	A	C	228	hom	478	478	SXYLSMQ121_RS00325	gene-SXYLSMQ121_RS00325	83799	85598	+
85600	T	A	228	hom	555	555
85605	T	C	228	hom	572	572
85655	A	G	228	hom	724	724
85659	G	A	228	hom	709	709
85674	A	T	41.2456	hom	7	7
85788	T	C	228	hom	586	586
85793	T	A	228	hom	587	587
85800	T	G	228	hom	590	590
85802	T	G	228	hom	584	584
85808	C	T	228	hom	595	595
85813	T	C	228	hom	596	596
85817	A	G	228	hom	591	591
85818	T	C	228	hom	598	598
85824	T	C	228	hom	882	882	SXYLSMQ121_RS00330	gene-SXYLSMQ121_RS00330	85824	86558	-
85838	T	G	228	hom	1016	1016	SXYLSMQ121_RS00330	gene-SXYLSMQ121_RS00330	85824	86558	-
85843	A	G	228	hom	1045	1045	SXYLSMQ121_RS00330	gene-SXYLSMQ121_RS00330	85824	86558	-
85851	C	T	228	hom	1136	1136	SXYLSMQ121_RS00330	gene-SXYLSMQ121_RS00330	85824	86558	-
85866	T	G	228	hom	1137	1137	SXYLSMQ121_RS00330	gene-SXYLSMQ121_RS00330	85824	86558	-
85869	G	A	228	hom	1167	1167	SXYLSMQ121_RS00330	gene-SXYLSMQ121_RS00330	85824	86558	-
85902	T	C	228	hom	1173	1173	SXYLSMQ121_RS00330	gene-SXYLSMQ121_RS00330	85824	86558	-
85905	G	C	228	hom	1187	1187	SXYLSMQ121_RS00330	gene-SXYLSMQ121_RS00330	85824	86558	-
85906	G	A	228	hom	1182	1182	SXYLSMQ121_RS00330	gene-SXYLSMQ121_RS00330	85824	86558	-
85912	C	T	228	hom	1299	1299	SXYLSMQ121_RS00330	gene-SXYLSMQ121_RS00330	85824	86558	-
85929	G	A	228	hom	1294	1293	SXYLSMQ121_RS00330	gene-SXYLSMQ121_RS00330	85824	86558	-
85934	T	C	228	hom	1297	1257	SXYLSMQ121_RS00330	gene-SXYLSMQ121_RS00330	85824	86558	-
85935	C	T	228	hom	1305	1265	SXYLSMQ121_RS00330	gene-SXYLSMQ121_RS00330	85824	86558	-
85959	G	T	228	hom	1326	1326	SXYLSMQ121_RS00330	gene-SXYLSMQ121_RS00330	85824	86558	-
85983	G	C	228	hom	1316	1316	SXYLSMQ121_RS00330	gene-SXYLSMQ121_RS00330	85824	86558	-
85992	A	C	228	hom	1290	1290	SXYLSMQ121_RS00330	gene-SXYLSMQ121_RS00330	85824	86558	-
85995	G	A	228	hom	1305	1305	SXYLSMQ121_RS00330	gene-SXYLSMQ121_RS00330	85824	86558	-
86001	G	T	228	hom	1330	1330	SXYLSMQ121_RS00330	gene-SXYLSMQ121_RS00330	85824	86558	-
86009	A	C	228	hom	1337	1337	SXYLSMQ121_RS00330	gene-SXYLSMQ121_RS00330	85824	86558	-
86150	C	T	228	hom	1553	1553	SXYLSMQ121_RS00330	gene-SXYLSMQ121_RS00330	85824	86558	-
86193	G	A	228	hom	1527	1527	SXYLSMQ121_RS00330	gene-SXYLSMQ121_RS00330	85824	86558	-
86232	G	T	228	hom	1536	1536	SXYLSMQ121_RS00330	gene-SXYLSMQ121_RS00330	85824	86558	-
86409	A	G	228	hom	1529	1529	SXYLSMQ121_RS00330	gene-SXYLSMQ121_RS00330	85824	86558	-
86475	T	C	228	hom	1565	1565	SXYLSMQ121_RS00330	gene-SXYLSMQ121_RS00330	85824	86558	-
86555	T	C	228	hom	1494	1494	SXYLSMQ121_RS00330	gene-SXYLSMQ121_RS00330	85824	86558	-
86573	TAAAAAAA	TAAAAAA	168	hom	1224	1224
86601	ATTTTT	ATTTT	228	hom	1272	1272
86709	C	T	228	hom	1321	1321
86734	TAAAAAAAA	TAAAAAAA	135	hom	291	291
86743	T	C	216	hom	53	51
86763	T	C	228	hom	1305	1305
86787	A	C	228	hom	1274	1274
86798	T	C	228	hom	1193	1193
86802	ATTTTTT	ATTTTTTT	163	hom	171	171
86842	C	A	228	hom	1205	1205
86858	C	A	228	hom	1182	1182
86869	G	A	228	hom	884	884
86870	G	A	228	hom	873	873
86874	T	C	228	hom	869	869
86881	A	T	228	hom	865	865
86883	A	G	228	hom	848	847
86884	G	A	228	hom	851	850
86895	A	C	228	hom	1206	1206
86948	T	C	228	hom	1195	1191
86949	A	T	228	hom	1195	1191
86950	G	A	228	hom	1170	1170
87199	G	A	228	hom	1383	1383	cntK	gene-SXYLSMQ121_RS00335	87044	87865	+
87317	A	C	228	hom	1528	1528	cntK	gene-SXYLSMQ121_RS00335	87044	87865	+
87340	A	G	228	hom	1579	1579	cntK	gene-SXYLSMQ121_RS00335	87044	87865	+
87351	G	A	228	hom	1604	1604	cntK	gene-SXYLSMQ121_RS00335	87044	87865	+
87415	T	C	228	hom	1461	1461	cntK	gene-SXYLSMQ121_RS00335	87044	87865	+
87563	T	A	228	hom	1486	1486	cntK	gene-SXYLSMQ121_RS00335	87044	87865	+
87667	A	G	228	hom	1441	1440	cntK	gene-SXYLSMQ121_RS00335	87044	87865	+
87724	A	C	228	hom	1421	1421	cntK	gene-SXYLSMQ121_RS00335	87044	87865	+
87728	G	A	228	hom	1423	1423	cntK	gene-SXYLSMQ121_RS00335	87044	87865	+
87794	G	A	228	hom	1430	1430	cntK	gene-SXYLSMQ121_RS00335	87044	87865	+
87926	G	A	228	hom	1503	1503	cntL	gene-SXYLSMQ121_RS00340	87875	88693	+
88024	A	C	228	hom	1477	1476	cntL	gene-SXYLSMQ121_RS00340	87875	88693	+
88032	G	A	228	hom	1203	1201	cntL	gene-SXYLSMQ121_RS00340	87875	88693	+
88034	A	C	228	hom	1202	1202	cntL	gene-SXYLSMQ121_RS00340	87875	88693	+
88036	G	A	228	hom	1202	1202	cntL	gene-SXYLSMQ121_RS00340	87875	88693	+
88039	G	A	228	hom	1196	1196	cntL	gene-SXYLSMQ121_RS00340	87875	88693	+
88042	T	C	228	hom	1200	1200	cntL	gene-SXYLSMQ121_RS00340	87875	88693	+
88087	A	G	228	hom	1437	1437	cntL	gene-SXYLSMQ121_RS00340	87875	88693	+
88090	G	C	228	hom	1470	1470	cntL	gene-SXYLSMQ121_RS00340	87875	88693	+
88096	C	T	228	hom	1478	1478	cntL	gene-SXYLSMQ121_RS00340	87875	88693	+
88102	G	A	228	hom	1485	1484	cntL	gene-SXYLSMQ121_RS00340	87875	88693	+
88105	G	C	228	hom	1468	1468	cntL	gene-SXYLSMQ121_RS00340	87875	88693	+
88129	T	G	228	hom	1509	1509	cntL	gene-SXYLSMQ121_RS00340	87875	88693	+
88144	G	T	228	hom	1477	1477	cntL	gene-SXYLSMQ121_RS00340	87875	88693	+
88152	A	G	228	hom	1467	1467	cntL	gene-SXYLSMQ121_RS00340	87875	88693	+
88189	C	A	228	hom	1447	1447	cntL	gene-SXYLSMQ121_RS00340	87875	88693	+
88336	G	A	228	hom	1636	1636	cntL	gene-SXYLSMQ121_RS00340	87875	88693	+
88378	A	G	228	hom	1532	1532	cntL	gene-SXYLSMQ121_RS00340	87875	88693	+
88415	G	A	228	hom	1458	1458	cntL	gene-SXYLSMQ121_RS00340	87875	88693	+
88425	A	C	228	hom	1442	1442	cntL	gene-SXYLSMQ121_RS00340	87875	88693	+
88437	C	A	228	hom	1383	1383	cntL	gene-SXYLSMQ121_RS00340	87875	88693	+
88444	G	A	228	hom	1459	1459	cntL	gene-SXYLSMQ121_RS00340	87875	88693	+
88612	C	T	228	hom	1472	1472	cntL	gene-SXYLSMQ121_RS00340	87875	88693	+
88696	T	C	228	hom	1498	1498	cntM	gene-SXYLSMQ121_RS00345	88686	89984	+
88769	C	A	228	hom	1578	1578	cntM	gene-SXYLSMQ121_RS00345	88686	89984	+
88831	A	G	228	hom	1539	1539	cntM	gene-SXYLSMQ121_RS00345	88686	89984	+
88889	T	C	228	hom	1583	1583	cntM	gene-SXYLSMQ121_RS00345	88686	89984	+
88910	C	T	228	hom	1616	1616	cntM	gene-SXYLSMQ121_RS00345	88686	89984	+
88913	T	C	228	hom	1630	1630	cntM	gene-SXYLSMQ121_RS00345	88686	89984	+
89004	G	A	228	hom	1712	1712	cntM	gene-SXYLSMQ121_RS00345	88686	89984	+
89057	A	G	228	hom	1618	1618	cntM	gene-SXYLSMQ121_RS00345	88686	89984	+
89072	G	A	228	hom	1582	1581	cntM	gene-SXYLSMQ121_RS00345	88686	89984	+
89078	T	C	228	hom	1417	1417	cntM	gene-SXYLSMQ121_RS00345	88686	89984	+
89082	A	G	228	hom	1393	1393	cntM	gene-SXYLSMQ121_RS00345	88686	89984	+
89085	A	G	228	hom	1379	1379	cntM	gene-SXYLSMQ121_RS00345	88686	89984	+
89087	C	T	228	hom	1375	1375	cntM	gene-SXYLSMQ121_RS00345	88686	89984	+
89127	C	T	228	hom	1634	1634	cntM	gene-SXYLSMQ121_RS00345	88686	89984	+
89138	G	A	228	hom	1619	1618	cntM	gene-SXYLSMQ121_RS00345	88686	89984	+
89192	A	C	228	hom	1597	1569	cntM	gene-SXYLSMQ121_RS00345	88686	89984	+
89195	G	A	228	hom	1590	1590	cntM	gene-SXYLSMQ121_RS00345	88686	89984	+
89202	G	A	228	hom	1656	1656	cntM	gene-SXYLSMQ121_RS00345	88686	89984	+
89471	G	A	228	hom	1548	1548	cntM	gene-SXYLSMQ121_RS00345	88686	89984	+
89553	C	T	228	hom	1613	1613	cntM	gene-SXYLSMQ121_RS00345	88686	89984	+
89567	A	G	228	hom	1588	1588	cntM	gene-SXYLSMQ121_RS00345	88686	89984	+
89576	T	C	228	hom	1578	1578	cntM	gene-SXYLSMQ121_RS00345	88686	89984	+
89581	A	G	228	hom	1581	1581	cntM	gene-SXYLSMQ121_RS00345	88686	89984	+
89592	C	A	228	hom	1607	1607	cntM	gene-SXYLSMQ121_RS00345	88686	89984	+
89630	A	C	228	hom	1637	1637	cntM	gene-SXYLSMQ121_RS00345	88686	89984	+
89675	A	G	228	hom	1660	1660	cntM	gene-SXYLSMQ121_RS00345	88686	89984	+
89732	G	A	228	hom	1550	1550	cntM	gene-SXYLSMQ121_RS00345	88686	89984	+
89777	C	T	228	hom	1416	1416	cntM	gene-SXYLSMQ121_RS00345	88686	89984	+
89804	C	G	228	hom	1355	1355	cntM	gene-SXYLSMQ121_RS00345	88686	89984	+
89807	G	A	228	hom	1355	1355	cntM	gene-SXYLSMQ121_RS00345	88686	89984	+
89827	A	C	228	hom	1354	1354	cntM	gene-SXYLSMQ121_RS00345	88686	89984	+
89838	A	T	228	hom	1397	1397	cntM	gene-SXYLSMQ121_RS00345	88686	89984	+
89849	A	G	228	hom	1418	1418	cntM	gene-SXYLSMQ121_RS00345	88686	89984	+
89856	A	G	228	hom	1380	1380	cntM	gene-SXYLSMQ121_RS00345	88686	89984	+
89858	A	G	228	hom	1373	1373	cntM	gene-SXYLSMQ121_RS00345	88686	89984	+
89889	T	C	228	hom	1474	1474	cntM	gene-SXYLSMQ121_RS00345	88686	89984	+
89953	A	G	228	hom	1492	1492	cntM	gene-SXYLSMQ121_RS00345	88686	89984	+
89957	G	T	228	hom	1487	1487	cntM	gene-SXYLSMQ121_RS00345	88686	89984	+
90006	A	G	228	hom	1373	1373
90043	C	T	228	hom	1468	1468
90100	C	T	228	hom	1437	1437	nikA	gene-SXYLSMQ121_RS00350	90095	91693	+
90232	T	C	228	hom	1344	1344	nikA	gene-SXYLSMQ121_RS00350	90095	91693	+
90382	T	G	228	hom	1407	1406	nikA	gene-SXYLSMQ121_RS00350	90095	91693	+
90562	A	G	228	hom	1369	1369	nikA	gene-SXYLSMQ121_RS00350	90095	91693	+
90563	G	A	228	hom	1379	1379	nikA	gene-SXYLSMQ121_RS00350	90095	91693	+
90624	G	A	228	hom	1365	1365	nikA	gene-SXYLSMQ121_RS00350	90095	91693	+
90649	G	A	228	hom	1399	1399	nikA	gene-SXYLSMQ121_RS00350	90095	91693	+
90661	T	C	228	hom	1416	1416	nikA	gene-SXYLSMQ121_RS00350	90095	91693	+
90679	T	G	228	hom	1388	1388	nikA	gene-SXYLSMQ121_RS00350	90095	91693	+
90739	G	A	228	hom	1420	1420	nikA	gene-SXYLSMQ121_RS00350	90095	91693	+
90811	G	A	228	hom	1405	1405	nikA	gene-SXYLSMQ121_RS00350	90095	91693	+
90868	C	A	228	hom	1429	1429	nikA	gene-SXYLSMQ121_RS00350	90095	91693	+
90964	T	C	228	hom	1438	1438	nikA	gene-SXYLSMQ121_RS00350	90095	91693	+
91002	C	G	228	hom	1449	1449	nikA	gene-SXYLSMQ121_RS00350	90095	91693	+
91039	C	A	228	hom	1437	1437	nikA	gene-SXYLSMQ121_RS00350	90095	91693	+
91042	A	G	228	hom	1422	1422	nikA	gene-SXYLSMQ121_RS00350	90095	91693	+
91090	G	A	228	hom	1492	1492	nikA	gene-SXYLSMQ121_RS00350	90095	91693	+
91108	G	T	228	hom	1474	1474	nikA	gene-SXYLSMQ121_RS00350	90095	91693	+
91114	T	G	228	hom	1456	1456	nikA	gene-SXYLSMQ121_RS00350	90095	91693	+
91139	G	A	228	hom	1463	1463	nikA	gene-SXYLSMQ121_RS00350	90095	91693	+
91148	C	T	228	hom	1451	1451	nikA	gene-SXYLSMQ121_RS00350	90095	91693	+
91189	T	C	228	hom	1351	1351	nikA	gene-SXYLSMQ121_RS00350	90095	91693	+
91209	A	C	228	hom	1304	1304	nikA	gene-SXYLSMQ121_RS00350	90095	91693	+
91237	A	G	228	hom	1286	1285	nikA	gene-SXYLSMQ121_RS00350	90095	91693	+
91243	C	T	228	hom	1294	1294	nikA	gene-SXYLSMQ121_RS00350	90095	91693	+
91285	T	C	228	hom	1236	1236	nikA	gene-SXYLSMQ121_RS00350	90095	91693	+
91288	A	G	228	hom	1211	1211	nikA	gene-SXYLSMQ121_RS00350	90095	91693	+
91330	C	T	228	hom	1330	1330	nikA	gene-SXYLSMQ121_RS00350	90095	91693	+
91345	A	T	228	hom	1362	1362	nikA	gene-SXYLSMQ121_RS00350	90095	91693	+
91431	T	C	228	hom	1363	1363	nikA	gene-SXYLSMQ121_RS00350	90095	91693	+
91432	G	A	228	hom	1387	1387	nikA	gene-SXYLSMQ121_RS00350	90095	91693	+
91467	T	C	228	hom	1366	1366	nikA	gene-SXYLSMQ121_RS00350	90095	91693	+
91500	C	A	228	hom	1418	1418	nikA	gene-SXYLSMQ121_RS00350	90095	91693	+
91519	C	T	228	hom	1378	1378	nikA	gene-SXYLSMQ121_RS00350	90095	91693	+
91523	G	A	228	hom	1383	1383	nikA	gene-SXYLSMQ121_RS00350	90095	91693	+
91575	C	G	228	hom	1420	1420	nikA	gene-SXYLSMQ121_RS00350	90095	91693	+
91885	T	C	228	hom	1632	1632	SXYLSMQ121_RS00355	gene-SXYLSMQ121_RS00355	91709	92641	+
91925	C	T	228	hom	1676	1676	SXYLSMQ121_RS00355	gene-SXYLSMQ121_RS00355	91709	92641	+
91939	G	A	228	hom	1697	1697	SXYLSMQ121_RS00355	gene-SXYLSMQ121_RS00355	91709	92641	+
91963	C	T	228	hom	1697	1697	SXYLSMQ121_RS00355	gene-SXYLSMQ121_RS00355	91709	92641	+
91996	C	A	228	hom	1728	1728	SXYLSMQ121_RS00355	gene-SXYLSMQ121_RS00355	91709	92641	+
92011	T	C	228	hom	1718	1718	SXYLSMQ121_RS00355	gene-SXYLSMQ121_RS00355	91709	92641	+
92021	T	C	228	hom	1715	1715	SXYLSMQ121_RS00355	gene-SXYLSMQ121_RS00355	91709	92641	+
92140	A	G	228	hom	1610	1610	SXYLSMQ121_RS00355	gene-SXYLSMQ121_RS00355	91709	92641	+
92263	C	T	228	hom	1527	1527	SXYLSMQ121_RS00355	gene-SXYLSMQ121_RS00355	91709	92641	+
92351	T	A	228	hom	1433	1433	SXYLSMQ121_RS00355	gene-SXYLSMQ121_RS00355	91709	92641	+
92356	C	G	228	hom	1478	1478	SXYLSMQ121_RS00355	gene-SXYLSMQ121_RS00355	91709	92641	+
92419	C	A	228	hom	1448	1448	SXYLSMQ121_RS00355	gene-SXYLSMQ121_RS00355	91709	92641	+
92560	G	C	228	hom	1420	1420	SXYLSMQ121_RS00355	gene-SXYLSMQ121_RS00355	91709	92641	+
92575	T	A	228	hom	1430	1430	SXYLSMQ121_RS00355	gene-SXYLSMQ121_RS00355	91709	92641	+
92636	T	G	228	hom	1443	1443	SXYLSMQ121_RS00355	gene-SXYLSMQ121_RS00355	91709	92641	+
92726	C	T	228	hom	1437	1436	SXYLSMQ121_RS00360	gene-SXYLSMQ121_RS00360	92641	93510	+
92751	C	T	228	hom	1414	1414	SXYLSMQ121_RS00360	gene-SXYLSMQ121_RS00360	92641	93510	+
92763	T	A	228	hom	1443	1443	SXYLSMQ121_RS00360	gene-SXYLSMQ121_RS00360	92641	93510	+
92829	A	G	228	hom	1496	1496	SXYLSMQ121_RS00360	gene-SXYLSMQ121_RS00360	92641	93510	+
92865	A	G	228	hom	1454	1454	SXYLSMQ121_RS00360	gene-SXYLSMQ121_RS00360	92641	93510	+
92890	T	C	228	hom	1402	1402	SXYLSMQ121_RS00360	gene-SXYLSMQ121_RS00360	92641	93510	+
92907	A	G	228	hom	1436	1436	SXYLSMQ121_RS00360	gene-SXYLSMQ121_RS00360	92641	93510	+
93039	G	T	228	hom	1475	1474	SXYLSMQ121_RS00360	gene-SXYLSMQ121_RS00360	92641	93510	+
93153	T	G	228	hom	1625	1625	SXYLSMQ121_RS00360	gene-SXYLSMQ121_RS00360	92641	93510	+
93168	G	A	228	hom	1600	1600	SXYLSMQ121_RS00360	gene-SXYLSMQ121_RS00360	92641	93510	+
93213	T	A	228	hom	1541	1541	SXYLSMQ121_RS00360	gene-SXYLSMQ121_RS00360	92641	93510	+
93231	C	A	228	hom	1467	1467	SXYLSMQ121_RS00360	gene-SXYLSMQ121_RS00360	92641	93510	+
93357	A	T	228	hom	1517	1517	SXYLSMQ121_RS00360	gene-SXYLSMQ121_RS00360	92641	93510	+
93525	C	A	228	hom	1547	1547	SXYLSMQ121_RS00365	gene-SXYLSMQ121_RS00365	93507	94322	+
93530	C	T	228	hom	1476	1476	SXYLSMQ121_RS00365	gene-SXYLSMQ121_RS00365	93507	94322	+
93574	A	G	228	hom	1537	1537	SXYLSMQ121_RS00365	gene-SXYLSMQ121_RS00365	93507	94322	+
93575	C	G	228	hom	1539	1539	SXYLSMQ121_RS00365	gene-SXYLSMQ121_RS00365	93507	94322	+
93857	A	G	228	hom	1513	1513	SXYLSMQ121_RS00365	gene-SXYLSMQ121_RS00365	93507	94322	+
93861	T	C	228	hom	1535	1535	SXYLSMQ121_RS00365	gene-SXYLSMQ121_RS00365	93507	94322	+
93919	A	G	228	hom	1411	1411	SXYLSMQ121_RS00365	gene-SXYLSMQ121_RS00365	93507	94322	+
93924	T	C	228	hom	1444	1444	SXYLSMQ121_RS00365	gene-SXYLSMQ121_RS00365	93507	94322	+
93947	T	C	228	hom	1412	1412	SXYLSMQ121_RS00365	gene-SXYLSMQ121_RS00365	93507	94322	+
94064	A	G	228	hom	1496	1496	SXYLSMQ121_RS00365	gene-SXYLSMQ121_RS00365	93507	94322	+
94121	T	C	228	hom	1328	1328	SXYLSMQ121_RS00365	gene-SXYLSMQ121_RS00365	93507	94322	+
94181	G	A	228	hom	1450	1450	SXYLSMQ121_RS00365	gene-SXYLSMQ121_RS00365	93507	94322	+
94189	G	A	228	hom	1434	1434	SXYLSMQ121_RS00365	gene-SXYLSMQ121_RS00365	93507	94322	+
94206	A	G	228	hom	1449	1449	SXYLSMQ121_RS00365	gene-SXYLSMQ121_RS00365	93507	94322	+
94238	C	A	228	hom	1393	1393	SXYLSMQ121_RS00365	gene-SXYLSMQ121_RS00365	93507	94322	+
94308	G	A	228	hom	1423	1422	SXYLSMQ121_RS00365	gene-SXYLSMQ121_RS00365	93507	94322	+
94369	C	T	228	hom	1463	1463	SXYLSMQ121_RS00370	gene-SXYLSMQ121_RS00370	94315	95064	+
94458	G	A	228	hom	1437	1437	SXYLSMQ121_RS00370	gene-SXYLSMQ121_RS00370	94315	95064	+
94545	T	G	228	hom	1390	1390	SXYLSMQ121_RS00370	gene-SXYLSMQ121_RS00370	94315	95064	+
94548	G	C	228	hom	1396	1396	SXYLSMQ121_RS00370	gene-SXYLSMQ121_RS00370	94315	95064	+
94668	C	T	228	hom	1629	1629	SXYLSMQ121_RS00370	gene-SXYLSMQ121_RS00370	94315	95064	+
94737	G	C	228	hom	1615	1615	SXYLSMQ121_RS00370	gene-SXYLSMQ121_RS00370	94315	95064	+
94744	C	T	228	hom	1600	1600	SXYLSMQ121_RS00370	gene-SXYLSMQ121_RS00370	94315	95064	+
94801	A	C	228	hom	1533	1533	SXYLSMQ121_RS00370	gene-SXYLSMQ121_RS00370	94315	95064	+
95037	A	T	228	hom	1472	1472	SXYLSMQ121_RS00370	gene-SXYLSMQ121_RS00370	94315	95064	+
95038	T	C	228	hom	1453	1453	SXYLSMQ121_RS00370	gene-SXYLSMQ121_RS00370	94315	95064	+
95177	A	G	228	hom	1419	1419	SXYLSMQ121_RS00375	gene-SXYLSMQ121_RS00375	95076	96263	+
95264	A	G	228	hom	1524	1524	SXYLSMQ121_RS00375	gene-SXYLSMQ121_RS00375	95076	96263	+
95372	G	A	228	hom	1535	1535	SXYLSMQ121_RS00375	gene-SXYLSMQ121_RS00375	95076	96263	+
95393	A	T	228	hom	1516	1516	SXYLSMQ121_RS00375	gene-SXYLSMQ121_RS00375	95076	96263	+
95517	A	C	228	hom	1512	1512	SXYLSMQ121_RS00375	gene-SXYLSMQ121_RS00375	95076	96263	+
95663	C	G	228	hom	1499	1499	SXYLSMQ121_RS00375	gene-SXYLSMQ121_RS00375	95076	96263	+
95717	C	T	228	hom	1441	1441	SXYLSMQ121_RS00375	gene-SXYLSMQ121_RS00375	95076	96263	+
95732	T	C	228	hom	1418	1417	SXYLSMQ121_RS00375	gene-SXYLSMQ121_RS00375	95076	96263	+
95775	G	A	228	hom	1545	1545	SXYLSMQ121_RS00375	gene-SXYLSMQ121_RS00375	95076	96263	+
95794	G	A	228	hom	1540	1540	SXYLSMQ121_RS00375	gene-SXYLSMQ121_RS00375	95076	96263	+
95870	A	G	228	hom	1557	1557	SXYLSMQ121_RS00375	gene-SXYLSMQ121_RS00375	95076	96263	+
96023	A	T	228	hom	1664	1664	SXYLSMQ121_RS00375	gene-SXYLSMQ121_RS00375	95076	96263	+
96051	T	C	228	hom	1662	1662	SXYLSMQ121_RS00375	gene-SXYLSMQ121_RS00375	95076	96263	+
96068	T	A	228	hom	1624	1624	SXYLSMQ121_RS00375	gene-SXYLSMQ121_RS00375	95076	96263	+
96165	C	T	228	hom	1455	1455	SXYLSMQ121_RS00375	gene-SXYLSMQ121_RS00375	95076	96263	+
96196	G	C	228	hom	1397	1397	SXYLSMQ121_RS00375	gene-SXYLSMQ121_RS00375	95076	96263	+
96206	G	T	228	hom	1379	1379	SXYLSMQ121_RS00375	gene-SXYLSMQ121_RS00375	95076	96263	+
96229	C	T	228	hom	1414	1413	SXYLSMQ121_RS00375	gene-SXYLSMQ121_RS00375	95076	96263	+
96281	A	G	228	hom	1378	1378
96290	T	G	228	hom	1378	1378
96301	T	A	228	hom	1377	1377
96316	C	T	228	hom	1353	1353
96342	A	G	228	hom	1317	1317
96343	A	G	228	hom	1322	1322
96392	G	A	228	hom	1318	1318
96403	A	G	228	hom	1371	1371
96458	A	G	228	hom	1299	1299	SXYLSMQ121_RS00380	gene-SXYLSMQ121_RS00380	96453	97331	+
96475	G	T	228	hom	1251	1251	SXYLSMQ121_RS00380	gene-SXYLSMQ121_RS00380	96453	97331	+
96485	C	T	228	hom	1262	1262	SXYLSMQ121_RS00380	gene-SXYLSMQ121_RS00380	96453	97331	+
96493	C	T	228	hom	1258	1258	SXYLSMQ121_RS00380	gene-SXYLSMQ121_RS00380	96453	97331	+
96513	G	A	228	hom	1299	1298	SXYLSMQ121_RS00380	gene-SXYLSMQ121_RS00380	96453	97331	+
96565	G	A	228	hom	1285	1285	SXYLSMQ121_RS00380	gene-SXYLSMQ121_RS00380	96453	97331	+
96567	C	T	228	hom	1283	1283	SXYLSMQ121_RS00380	gene-SXYLSMQ121_RS00380	96453	97331	+
96627	A	G	228	hom	1324	1324	SXYLSMQ121_RS00380	gene-SXYLSMQ121_RS00380	96453	97331	+
96640	A	T	228	hom	1284	1284	SXYLSMQ121_RS00380	gene-SXYLSMQ121_RS00380	96453	97331	+
96657	G	A	228	hom	1334	1334	SXYLSMQ121_RS00380	gene-SXYLSMQ121_RS00380	96453	97331	+
96706	G	A	228	hom	1302	1302	SXYLSMQ121_RS00380	gene-SXYLSMQ121_RS00380	96453	97331	+
96707	T	C	228	hom	1330	1330	SXYLSMQ121_RS00380	gene-SXYLSMQ121_RS00380	96453	97331	+
96749	T	A	228	hom	1418	1418	SXYLSMQ121_RS00380	gene-SXYLSMQ121_RS00380	96453	97331	+
96759	G	A	228	hom	1418	1418	SXYLSMQ121_RS00380	gene-SXYLSMQ121_RS00380	96453	97331	+
96854	T	C	228	hom	1337	1337	SXYLSMQ121_RS00380	gene-SXYLSMQ121_RS00380	96453	97331	+
96890	G	T	228	hom	1327	1327	SXYLSMQ121_RS00380	gene-SXYLSMQ121_RS00380	96453	97331	+
96932	C	T	228	hom	1335	1334	SXYLSMQ121_RS00380	gene-SXYLSMQ121_RS00380	96453	97331	+
96983	C	T	228	hom	1391	1391	SXYLSMQ121_RS00380	gene-SXYLSMQ121_RS00380	96453	97331	+
97043	G	A	228	hom	1340	1340	SXYLSMQ121_RS00380	gene-SXYLSMQ121_RS00380	96453	97331	+
97073	G	A	228	hom	1299	1299	SXYLSMQ121_RS00380	gene-SXYLSMQ121_RS00380	96453	97331	+
97082	C	T	228	hom	1285	1285	SXYLSMQ121_RS00380	gene-SXYLSMQ121_RS00380	96453	97331	+
97115	A	T	228	hom	1180	1180	SXYLSMQ121_RS00380	gene-SXYLSMQ121_RS00380	96453	97331	+
97157	C	T	228	hom	1127	1127	SXYLSMQ121_RS00380	gene-SXYLSMQ121_RS00380	96453	97331	+
97215	A	G	228	hom	944	944	SXYLSMQ121_RS00380	gene-SXYLSMQ121_RS00380	96453	97331	+
97232	C	T	228	hom	938	938	SXYLSMQ121_RS00380	gene-SXYLSMQ121_RS00380	96453	97331	+
97238	T	C	228	hom	896	896	SXYLSMQ121_RS00380	gene-SXYLSMQ121_RS00380	96453	97331	+
97241	A	G	228	hom	904	904	SXYLSMQ121_RS00380	gene-SXYLSMQ121_RS00380	96453	97331	+
97271	T	C	228	hom	834	834	SXYLSMQ121_RS00380	gene-SXYLSMQ121_RS00380	96453	97331	+
97284	G	C	228	hom	831	831	SXYLSMQ121_RS00380	gene-SXYLSMQ121_RS00380	96453	97331	+
97310	A	G	228	hom	811	811	SXYLSMQ121_RS00380	gene-SXYLSMQ121_RS00380	96453	97331	+
99399	T	C	228	hom	672	672
99440	T	G	228	hom	224	224
99444	T	C	228	hom	219	219
99448	T	C	201	hom	198	198
99451	A	C	161	hom	194	194
99465	A	C	228	hom	201	201
99467	T	C	228	hom	203	203
99469	A	T	228	hom	199	199
99476	T	G	228	hom	204	204
99477	T	G	228	hom	202	202
99478	A	G	228	hom	204	204
99488	T	C	228	hom	677	677
99529	G	A	228	hom	942	942
99537	A	G	228	hom	955	955
99568	C	T	228	hom	1074	1074
99578	C	T	228	hom	1149	1149
99618	G	T	228	hom	1234	1234
99638	A	G	228	hom	1271	1271
99648	G	T	228	hom	1303	1303
99679	T	C	228	hom	1230	1230
99680	G	C	228	hom	1212	1212
99689	C	T	228	hom	1175	1175
99696	T	A	228	hom	1102	1102
99707	A	T	228	hom	984	984
99708	A	C	228	hom	983	983
99722	A	G	228	hom	864	864
99731	T	A	228	hom	771	771
99745	A	G	228	hom	630	630
99846	A	T	228	hom	1061	1061
99850	T	C	228	hom	1091	1091
99861	ACC	AC	228	hom	1183	1183
99875	G	C	228	hom	1337	1337
100057	G	A	228	hom	1419	1419	SXYLSMQ121_RS00395	gene-SXYLSMQ121_RS00395	99886	100257	-
100219	T	C	228	hom	1345	1345	SXYLSMQ121_RS00395	gene-SXYLSMQ121_RS00395	99886	100257	-
100237	G	A	228	hom	1322	1322	SXYLSMQ121_RS00395	gene-SXYLSMQ121_RS00395	99886	100257	-
100256	ATTTT	ATTT	228	hom	1243	1243	SXYLSMQ121_RS00395	gene-SXYLSMQ121_RS00395	99886	100257	-
100327	C	T	228	hom	1257	1257
100370	G	T	228	hom	1222	1222
100378	C	A	228	hom	1215	1215
100405	C	G	228	hom	1206	1206
100500	T	C	228	hom	1299	1299	SXYLSMQ121_RS00400	gene-SXYLSMQ121_RS00400	100408	101403	-
100567	T	C	228	hom	1415	1415	SXYLSMQ121_RS00400	gene-SXYLSMQ121_RS00400	100408	101403	-
100698	A	T	228	hom	1455	1455	SXYLSMQ121_RS00400	gene-SXYLSMQ121_RS00400	100408	101403	-
100786	C	G	228	hom	1542	1542	SXYLSMQ121_RS00400	gene-SXYLSMQ121_RS00400	100408	101403	-
100879	C	T	228	hom	1430	1430	SXYLSMQ121_RS00400	gene-SXYLSMQ121_RS00400	100408	101403	-
100932	C	T	228	hom	1512	1512	SXYLSMQ121_RS00400	gene-SXYLSMQ121_RS00400	100408	101403	-
100945	A	G	228	hom	1553	1553	SXYLSMQ121_RS00400	gene-SXYLSMQ121_RS00400	100408	101403	-
101338	T	C	228	hom	1396	1396	SXYLSMQ121_RS00400	gene-SXYLSMQ121_RS00400	100408	101403	-
101371	G	A	228	hom	1355	1355	SXYLSMQ121_RS00400	gene-SXYLSMQ121_RS00400	100408	101403	-
101423	T	C	228	hom	1404	1404
101443	T	A	228	hom	1361	1361
101477	C	T	228	hom	1404	1404
101508	T	C	228	hom	1387	1387
101523	A	G	228	hom	1355	1355
101583	C	T	228	hom	1381	1380	SXYLSMQ121_RS00405	gene-SXYLSMQ121_RS00405	101527	102357	+
101673	A	G	228	hom	1301	1301	SXYLSMQ121_RS00405	gene-SXYLSMQ121_RS00405	101527	102357	+
101694	T	A	228	hom	1353	1353	SXYLSMQ121_RS00405	gene-SXYLSMQ121_RS00405	101527	102357	+
101802	A	G	228	hom	1293	1293	SXYLSMQ121_RS00405	gene-SXYLSMQ121_RS00405	101527	102357	+
101805	A	G	228	hom	1316	1316	SXYLSMQ121_RS00405	gene-SXYLSMQ121_RS00405	101527	102357	+
101841	G	A	228	hom	1306	1306	SXYLSMQ121_RS00405	gene-SXYLSMQ121_RS00405	101527	102357	+
102000	T	C	228	hom	1259	1259	SXYLSMQ121_RS00405	gene-SXYLSMQ121_RS00405	101527	102357	+
102081	C	T	228	hom	1175	1175	SXYLSMQ121_RS00405	gene-SXYLSMQ121_RS00405	101527	102357	+
102084	T	A	228	hom	1176	1175	SXYLSMQ121_RS00405	gene-SXYLSMQ121_RS00405	101527	102357	+
102118	C	T	228	hom	1160	1160	SXYLSMQ121_RS00405	gene-SXYLSMQ121_RS00405	101527	102357	+
102150	T	C	228	hom	1200	1200	SXYLSMQ121_RS00405	gene-SXYLSMQ121_RS00405	101527	102357	+
102180	C	T	228	hom	1215	1215	SXYLSMQ121_RS00405	gene-SXYLSMQ121_RS00405	101527	102357	+
102342	G	A	228	hom	1240	1240	SXYLSMQ121_RS00405	gene-SXYLSMQ121_RS00405	101527	102357	+
102364	A	C	228	hom	1252	1252
102410	G	GT	228	hom	258	258
102425	TAGCAATAAGCAAT	TAGCAAT	228	hom	163	163
102455	T	A	228	hom	1244	1244
102462	A	G	228	hom	1276	1276
102472	A	G	228	hom	1295	1295
102480	A	G	228	hom	1303	1302
102593	A	G	228	hom	1271	1271	SXYLSMQ121_RS00410	gene-SXYLSMQ121_RS00410	102503	103342	-
102620	A	G	228	hom	1233	1233	SXYLSMQ121_RS00410	gene-SXYLSMQ121_RS00410	102503	103342	-
102632	C	T	228	hom	1260	1260	SXYLSMQ121_RS00410	gene-SXYLSMQ121_RS00410	102503	103342	-
102861	A	T	228	hom	1143	1143	SXYLSMQ121_RS00410	gene-SXYLSMQ121_RS00410	102503	103342	-
102875	T	G	228	hom	1191	1191	SXYLSMQ121_RS00410	gene-SXYLSMQ121_RS00410	102503	103342	-
102923	A	G	228	hom	1180	1180	SXYLSMQ121_RS00410	gene-SXYLSMQ121_RS00410	102503	103342	-
102932	G	A	228	hom	1113	1113	SXYLSMQ121_RS00410	gene-SXYLSMQ121_RS00410	102503	103342	-
102935	A	G	228	hom	1174	1174	SXYLSMQ121_RS00410	gene-SXYLSMQ121_RS00410	102503	103342	-
102950	T	C	228	hom	1200	1200	SXYLSMQ121_RS00410	gene-SXYLSMQ121_RS00410	102503	103342	-
103037	G	T	228	hom	1186	1186	SXYLSMQ121_RS00410	gene-SXYLSMQ121_RS00410	102503	103342	-
103118	C	T	228	hom	1236	1236	SXYLSMQ121_RS00410	gene-SXYLSMQ121_RS00410	102503	103342	-
103127	C	T	228	hom	1216	1216	SXYLSMQ121_RS00410	gene-SXYLSMQ121_RS00410	102503	103342	-
103130	T	C	228	hom	1214	1214	SXYLSMQ121_RS00410	gene-SXYLSMQ121_RS00410	102503	103342	-
103845	T	C	228	hom	1300	1300	melB	gene-SXYLSMQ121_RS00415	103516	104904	+
104049	A	G	228	hom	1307	1307	melB	gene-SXYLSMQ121_RS00415	103516	104904	+
104074	G	A	228	hom	1289	1288	melB	gene-SXYLSMQ121_RS00415	103516	104904	+
104161	T	C	228	hom	1311	1311	melB	gene-SXYLSMQ121_RS00415	103516	104904	+
104193	A	C	228	hom	1267	1267	melB	gene-SXYLSMQ121_RS00415	103516	104904	+
104259	G	A	228	hom	1332	1332	melB	gene-SXYLSMQ121_RS00415	103516	104904	+
104319	A	G	228	hom	1326	1326	melB	gene-SXYLSMQ121_RS00415	103516	104904	+
104367	T	G	228	hom	1363	1363	melB	gene-SXYLSMQ121_RS00415	103516	104904	+
104604	T	C	228	hom	1377	1377	melB	gene-SXYLSMQ121_RS00415	103516	104904	+
104732	T	C	228	hom	1252	1252	melB	gene-SXYLSMQ121_RS00415	103516	104904	+
104734	G	A	228	hom	1249	1249	melB	gene-SXYLSMQ121_RS00415	103516	104904	+
104736	G	A	228	hom	1256	1256	melB	gene-SXYLSMQ121_RS00415	103516	104904	+
104817	T	C	228	hom	1257	1257	melB	gene-SXYLSMQ121_RS00415	103516	104904	+
104841	G	A	228	hom	1308	1308	melB	gene-SXYLSMQ121_RS00415	103516	104904	+
105598	T	C	228	hom	1177	1177	SXYLSMQ121_RS00420	gene-SXYLSMQ121_RS00420	104919	107903	+
106107	G	A	228	hom	1438	1438	SXYLSMQ121_RS00420	gene-SXYLSMQ121_RS00420	104919	107903	+
106296	G	A	228	hom	1582	1582	SXYLSMQ121_RS00420	gene-SXYLSMQ121_RS00420	104919	107903	+
106416	C	T	228	hom	1591	1591	SXYLSMQ121_RS00420	gene-SXYLSMQ121_RS00420	104919	107903	+
106418	G	A	228	hom	1599	1598	SXYLSMQ121_RS00420	gene-SXYLSMQ121_RS00420	104919	107903	+
106604	T	A	228	hom	1602	1602	SXYLSMQ121_RS00420	gene-SXYLSMQ121_RS00420	104919	107903	+
106703	G	A	228	hom	1525	1525	SXYLSMQ121_RS00420	gene-SXYLSMQ121_RS00420	104919	107903	+
106739	T	A	228	hom	1440	1440	SXYLSMQ121_RS00420	gene-SXYLSMQ121_RS00420	104919	107903	+
107067	C	G	228	hom	1451	1451	SXYLSMQ121_RS00420	gene-SXYLSMQ121_RS00420	104919	107903	+
107235	A	G	228	hom	1394	1394	SXYLSMQ121_RS00420	gene-SXYLSMQ121_RS00420	104919	107903	+
107249	C	T	228	hom	1413	1412	SXYLSMQ121_RS00420	gene-SXYLSMQ121_RS00420	104919	107903	+
107336	T	G	228	hom	1519	1519	SXYLSMQ121_RS00420	gene-SXYLSMQ121_RS00420	104919	107903	+
107394	C	T	228	hom	1566	1565	SXYLSMQ121_RS00420	gene-SXYLSMQ121_RS00420	104919	107903	+
107487	T	G	228	hom	1531	1531	SXYLSMQ121_RS00420	gene-SXYLSMQ121_RS00420	104919	107903	+
107498	G	A	228	hom	1552	1552	SXYLSMQ121_RS00420	gene-SXYLSMQ121_RS00420	104919	107903	+
107534	C	T	228	hom	1639	1639	SXYLSMQ121_RS00420	gene-SXYLSMQ121_RS00420	104919	107903	+
107540	T	C	228	hom	1634	1634	SXYLSMQ121_RS00420	gene-SXYLSMQ121_RS00420	104919	107903	+
107598	A	G	228	hom	1546	1546	SXYLSMQ121_RS00420	gene-SXYLSMQ121_RS00420	104919	107903	+
107618	A	G	228	hom	1494	1494	SXYLSMQ121_RS00420	gene-SXYLSMQ121_RS00420	104919	107903	+
107669	A	C	228	hom	1367	1367	SXYLSMQ121_RS00420	gene-SXYLSMQ121_RS00420	104919	107903	+
107699	C	T	228	hom	1312	1312	SXYLSMQ121_RS00420	gene-SXYLSMQ121_RS00420	104919	107903	+
107738	G	A	228	hom	1318	1318	SXYLSMQ121_RS00420	gene-SXYLSMQ121_RS00420	104919	107903	+
107741	A	G	228	hom	1321	1321	SXYLSMQ121_RS00420	gene-SXYLSMQ121_RS00420	104919	107903	+
107792	A	C	228	hom	1352	1352	SXYLSMQ121_RS00420	gene-SXYLSMQ121_RS00420	104919	107903	+
107861	T	C	228	hom	1339	1339	SXYLSMQ121_RS00420	gene-SXYLSMQ121_RS00420	104919	107903	+
107870	T	C	228	hom	1319	1319	SXYLSMQ121_RS00420	gene-SXYLSMQ121_RS00420	104919	107903	+
107889	T	A	228	hom	1289	1289	SXYLSMQ121_RS00420	gene-SXYLSMQ121_RS00420	104919	107903	+
107955	C	T	228	hom	1283	1283
107971	A	C	228	hom	1289	1289
107986	A	T	228	hom	1305	1305
108063	C	T	228	hom	1344	1344	SXYLSMQ121_RS00425	gene-SXYLSMQ121_RS00425	108025	108654	-
108103	C	T	228	hom	1324	1324	SXYLSMQ121_RS00425	gene-SXYLSMQ121_RS00425	108025	108654	-
108124	G	A	228	hom	1299	1299	SXYLSMQ121_RS00425	gene-SXYLSMQ121_RS00425	108025	108654	-
108178	A	G	228	hom	1286	1286	SXYLSMQ121_RS00425	gene-SXYLSMQ121_RS00425	108025	108654	-
108181	G	A	228	hom	1283	1283	SXYLSMQ121_RS00425	gene-SXYLSMQ121_RS00425	108025	108654	-
108184	G	A	228	hom	1292	1292	SXYLSMQ121_RS00425	gene-SXYLSMQ121_RS00425	108025	108654	-
108199	C	T	228	hom	1363	1363	SXYLSMQ121_RS00425	gene-SXYLSMQ121_RS00425	108025	108654	-
108208	C	T	228	hom	1296	1296	SXYLSMQ121_RS00425	gene-SXYLSMQ121_RS00425	108025	108654	-
108214	A	G	228	hom	1142	1142	SXYLSMQ121_RS00425	gene-SXYLSMQ121_RS00425	108025	108654	-
108217	T	C	228	hom	1200	1200	SXYLSMQ121_RS00425	gene-SXYLSMQ121_RS00425	108025	108654	-
108220	T	C	228	hom	1212	1212	SXYLSMQ121_RS00425	gene-SXYLSMQ121_RS00425	108025	108654	-
108241	T	A	228	hom	1366	1366	SXYLSMQ121_RS00425	gene-SXYLSMQ121_RS00425	108025	108654	-
108250	A	G	228	hom	1370	1370	SXYLSMQ121_RS00425	gene-SXYLSMQ121_RS00425	108025	108654	-
108319	A	G	228	hom	1367	1367	SXYLSMQ121_RS00425	gene-SXYLSMQ121_RS00425	108025	108654	-
108454	C	T	228	hom	1363	1363	SXYLSMQ121_RS00425	gene-SXYLSMQ121_RS00425	108025	108654	-
108511	C	T	228	hom	1253	1253	SXYLSMQ121_RS00425	gene-SXYLSMQ121_RS00425	108025	108654	-
108523	C	T	228	hom	1217	1217	SXYLSMQ121_RS00425	gene-SXYLSMQ121_RS00425	108025	108654	-
108525	A	G	228	hom	1186	1186	SXYLSMQ121_RS00425	gene-SXYLSMQ121_RS00425	108025	108654	-
108535	A	G	228	hom	1125	1125	SXYLSMQ121_RS00425	gene-SXYLSMQ121_RS00425	108025	108654	-
108577	T	C	228	hom	1385	1385	SXYLSMQ121_RS00425	gene-SXYLSMQ121_RS00425	108025	108654	-
108582	G	C	228	hom	1396	1396	SXYLSMQ121_RS00425	gene-SXYLSMQ121_RS00425	108025	108654	-
108705	T	C	228	hom	1374	1374	SXYLSMQ121_RS00430	gene-SXYLSMQ121_RS00430	108654	109496	-
108735	A	G	228	hom	1380	1380	SXYLSMQ121_RS00430	gene-SXYLSMQ121_RS00430	108654	109496	-
108754	G	T	228	hom	1404	1404	SXYLSMQ121_RS00430	gene-SXYLSMQ121_RS00430	108654	109496	-
108801	C	G	228	hom	1388	1388	SXYLSMQ121_RS00430	gene-SXYLSMQ121_RS00430	108654	109496	-
108812	T	C	228	hom	1195	1195	SXYLSMQ121_RS00430	gene-SXYLSMQ121_RS00430	108654	109496	-
108814	T	C	228	hom	1179	1179	SXYLSMQ121_RS00430	gene-SXYLSMQ121_RS00430	108654	109496	-
108815	C	T	228	hom	1198	1198	SXYLSMQ121_RS00430	gene-SXYLSMQ121_RS00430	108654	109496	-
108819	C	T	228	hom	1210	1210	SXYLSMQ121_RS00430	gene-SXYLSMQ121_RS00430	108654	109496	-
108846	T	A	228	hom	1399	1399	SXYLSMQ121_RS00430	gene-SXYLSMQ121_RS00430	108654	109496	-
109086	G	A	228	hom	1322	1322	SXYLSMQ121_RS00430	gene-SXYLSMQ121_RS00430	108654	109496	-
109186	C	T	228	hom	1350	1350	SXYLSMQ121_RS00430	gene-SXYLSMQ121_RS00430	108654	109496	-
109260	G	A	228	hom	1277	1277	SXYLSMQ121_RS00430	gene-SXYLSMQ121_RS00430	108654	109496	-
109320	C	G	228	hom	1202	1202	SXYLSMQ121_RS00430	gene-SXYLSMQ121_RS00430	108654	109496	-
109362	A	G	228	hom	1179	1179	SXYLSMQ121_RS00430	gene-SXYLSMQ121_RS00430	108654	109496	-
109392	T	G	228	hom	1165	1165	SXYLSMQ121_RS00430	gene-SXYLSMQ121_RS00430	108654	109496	-
109410	T	C	228	hom	1209	1209	SXYLSMQ121_RS00430	gene-SXYLSMQ121_RS00430	108654	109496	-
109501	C	T	228	hom	1298	1298
109579	G	A	228	hom	1381	1381	SXYLSMQ121_RS00435	gene-SXYLSMQ121_RS00435	109523	110242	-
109613	G	T	228	hom	1390	1390	SXYLSMQ121_RS00435	gene-SXYLSMQ121_RS00435	109523	110242	-
109658	T	C	228	hom	1351	1351	SXYLSMQ121_RS00435	gene-SXYLSMQ121_RS00435	109523	110242	-
109707	A	G	228	hom	1219	1219	SXYLSMQ121_RS00435	gene-SXYLSMQ121_RS00435	109523	110242	-
109712	A	G	228	hom	1169	1169	SXYLSMQ121_RS00435	gene-SXYLSMQ121_RS00435	109523	110242	-
109715	G	A	228	hom	1141	1141	SXYLSMQ121_RS00435	gene-SXYLSMQ121_RS00435	109523	110242	-
109721	T	G	228	hom	1091	1091	SXYLSMQ121_RS00435	gene-SXYLSMQ121_RS00435	109523	110242	-
109730	T	C	228	hom	679	679	SXYLSMQ121_RS00435	gene-SXYLSMQ121_RS00435	109523	110242	-
109731	T	A	228	hom	680	680	SXYLSMQ121_RS00435	gene-SXYLSMQ121_RS00435	109523	110242	-
109736	A	T	228	hom	664	663	SXYLSMQ121_RS00435	gene-SXYLSMQ121_RS00435	109523	110242	-
109737	C	T	228	hom	666	666	SXYLSMQ121_RS00435	gene-SXYLSMQ121_RS00435	109523	110242	-
109738	T	C	228	hom	665	665	SXYLSMQ121_RS00435	gene-SXYLSMQ121_RS00435	109523	110242	-
109739	G	A	228	hom	663	663	SXYLSMQ121_RS00435	gene-SXYLSMQ121_RS00435	109523	110242	-
109742	G	A	228	hom	668	668	SXYLSMQ121_RS00435	gene-SXYLSMQ121_RS00435	109523	110242	-
109754	G	A	228	hom	1274	1274	SXYLSMQ121_RS00435	gene-SXYLSMQ121_RS00435	109523	110242	-
109766	T	C	228	hom	1380	1380	SXYLSMQ121_RS00435	gene-SXYLSMQ121_RS00435	109523	110242	-
109793	C	T	228	hom	1417	1417	SXYLSMQ121_RS00435	gene-SXYLSMQ121_RS00435	109523	110242	-
109800	G	A	228	hom	1350	1350	SXYLSMQ121_RS00435	gene-SXYLSMQ121_RS00435	109523	110242	-
109805	G	A	228	hom	1327	1327	SXYLSMQ121_RS00435	gene-SXYLSMQ121_RS00435	109523	110242	-
109808	T	A	228	hom	1291	1291	SXYLSMQ121_RS00435	gene-SXYLSMQ121_RS00435	109523	110242	-
109812	A	G	228	hom	1316	1316	SXYLSMQ121_RS00435	gene-SXYLSMQ121_RS00435	109523	110242	-
109817	A	T	228	hom	1311	1311	SXYLSMQ121_RS00435	gene-SXYLSMQ121_RS00435	109523	110242	-
109850	C	A	228	hom	1449	1449	SXYLSMQ121_RS00435	gene-SXYLSMQ121_RS00435	109523	110242	-
109855	A	C	228	hom	1434	1434	SXYLSMQ121_RS00435	gene-SXYLSMQ121_RS00435	109523	110242	-
109863	G	A	228	hom	1460	1460	SXYLSMQ121_RS00435	gene-SXYLSMQ121_RS00435	109523	110242	-
109889	C	T	228	hom	1359	1359	SXYLSMQ121_RS00435	gene-SXYLSMQ121_RS00435	109523	110242	-
109904	T	C	228	hom	1203	1203	SXYLSMQ121_RS00435	gene-SXYLSMQ121_RS00435	109523	110242	-
109919	T	C	228	hom	1088	1088	SXYLSMQ121_RS00435	gene-SXYLSMQ121_RS00435	109523	110242	-
109927	T	A	228	hom	426	426	SXYLSMQ121_RS00435	gene-SXYLSMQ121_RS00435	109523	110242	-
109928	T	C	228	hom	431	431	SXYLSMQ121_RS00435	gene-SXYLSMQ121_RS00435	109523	110242	-
109935	A	T	228	hom	396	396	SXYLSMQ121_RS00435	gene-SXYLSMQ121_RS00435	109523	110242	-
109937	A	G	228	hom	397	397	SXYLSMQ121_RS00435	gene-SXYLSMQ121_RS00435	109523	110242	-
109940	A	T	228	hom	401	401	SXYLSMQ121_RS00435	gene-SXYLSMQ121_RS00435	109523	110242	-
109945	T	A	228	hom	400	400	SXYLSMQ121_RS00435	gene-SXYLSMQ121_RS00435	109523	110242	-
109946	T	A	228	hom	395	395	SXYLSMQ121_RS00435	gene-SXYLSMQ121_RS00435	109523	110242	-
109948	C	T	228	hom	400	400	SXYLSMQ121_RS00435	gene-SXYLSMQ121_RS00435	109523	110242	-
109949	T	A	228	hom	397	397	SXYLSMQ121_RS00435	gene-SXYLSMQ121_RS00435	109523	110242	-
109955	G	T	228	hom	399	399	SXYLSMQ121_RS00435	gene-SXYLSMQ121_RS00435	109523	110242	-
109957	T	A	228	hom	398	398	SXYLSMQ121_RS00435	gene-SXYLSMQ121_RS00435	109523	110242	-
109959	T	A	228	hom	397	397	SXYLSMQ121_RS00435	gene-SXYLSMQ121_RS00435	109523	110242	-
109961	T	C	228	hom	397	397	SXYLSMQ121_RS00435	gene-SXYLSMQ121_RS00435	109523	110242	-
109964	T	A	228	hom	398	398	SXYLSMQ121_RS00435	gene-SXYLSMQ121_RS00435	109523	110242	-
110012	A	C	228	hom	1361	1361	SXYLSMQ121_RS00435	gene-SXYLSMQ121_RS00435	109523	110242	-
110036	G	T	228	hom	1380	1380	SXYLSMQ121_RS00435	gene-SXYLSMQ121_RS00435	109523	110242	-
110051	T	A	228	hom	1325	1325	SXYLSMQ121_RS00435	gene-SXYLSMQ121_RS00435	109523	110242	-
110054	T	C	228	hom	1315	1315	SXYLSMQ121_RS00435	gene-SXYLSMQ121_RS00435	109523	110242	-
110065	T	C	228	hom	1309	1309	SXYLSMQ121_RS00435	gene-SXYLSMQ121_RS00435	109523	110242	-
110096	A	G	228	hom	1350	1349	SXYLSMQ121_RS00435	gene-SXYLSMQ121_RS00435	109523	110242	-
110111	C	T	228	hom	1270	1270	SXYLSMQ121_RS00435	gene-SXYLSMQ121_RS00435	109523	110242	-
110114	C	T	228	hom	1251	1251	SXYLSMQ121_RS00435	gene-SXYLSMQ121_RS00435	109523	110242	-
110115	A	G	228	hom	1245	1245	SXYLSMQ121_RS00435	gene-SXYLSMQ121_RS00435	109523	110242	-
110144	T	A	228	hom	1416	1416	SXYLSMQ121_RS00435	gene-SXYLSMQ121_RS00435	109523	110242	-
110153	T	C	228	hom	1379	1379	SXYLSMQ121_RS00435	gene-SXYLSMQ121_RS00435	109523	110242	-
110161	T	C	228	hom	1393	1393	SXYLSMQ121_RS00435	gene-SXYLSMQ121_RS00435	109523	110242	-
110173	A	T	228	hom	1393	1384	SXYLSMQ121_RS00435	gene-SXYLSMQ121_RS00435	109523	110242	-
110174	T	G	228	hom	1377	1368	SXYLSMQ121_RS00435	gene-SXYLSMQ121_RS00435	109523	110242	-
110192	C	T	228	hom	1443	1443	SXYLSMQ121_RS00435	gene-SXYLSMQ121_RS00435	109523	110242	-
110479	C	T	228	hom	1161	1161
110480	A	G	228	hom	1155	1155
110481	G	A	228	hom	1155	1155
110483	A	G	228	hom	1156	1156
110485	A	T	228	hom	1148	1148
110520	T	G	228	hom	1408	1407
110521	G	A	228	hom	1426	1426
110531	C	T	228	hom	1249	1249
110532	A	G	228	hom	1251	1251
110533	G	A	228	hom	1245	1245
110539	A	G	228	hom	1281	1281
110553	A	G	228	hom	849	849
110554	G	A	228	hom	856	856
110556	A	G	228	hom	865	861
110557	C	T	228	hom	859	856
110563	A	T	228	hom	936	936
110574	C	T	228	hom	1297	1296
110577	C	T	228	hom	1290	1290
110627	T	C	228	hom	1480	1480	SXYLSMQ121_RS00445	gene-SXYLSMQ121_RS00445	110602	111816	-
110635	T	C	228	hom	1440	1440	SXYLSMQ121_RS00445	gene-SXYLSMQ121_RS00445	110602	111816	-
110637	G	T	228	hom	1455	1455	SXYLSMQ121_RS00445	gene-SXYLSMQ121_RS00445	110602	111816	-
110710	T	C	228	hom	1473	1473	SXYLSMQ121_RS00445	gene-SXYLSMQ121_RS00445	110602	111816	-
110791	T	C	228	hom	1483	1483	SXYLSMQ121_RS00445	gene-SXYLSMQ121_RS00445	110602	111816	-
110949	T	C	228	hom	1470	1470	SXYLSMQ121_RS00445	gene-SXYLSMQ121_RS00445	110602	111816	-
110986	C	A	228	hom	1493	1493	SXYLSMQ121_RS00445	gene-SXYLSMQ121_RS00445	110602	111816	-
110998	G	A	228	hom	1506	1506	SXYLSMQ121_RS00445	gene-SXYLSMQ121_RS00445	110602	111816	-
111004	A	T	228	hom	1495	1495	SXYLSMQ121_RS00445	gene-SXYLSMQ121_RS00445	110602	111816	-
111007	T	G	228	hom	1503	1503	SXYLSMQ121_RS00445	gene-SXYLSMQ121_RS00445	110602	111816	-
111115	A	G	228	hom	1292	1292	SXYLSMQ121_RS00445	gene-SXYLSMQ121_RS00445	110602	111816	-
111142	T	A	228	hom	1350	1350	SXYLSMQ121_RS00445	gene-SXYLSMQ121_RS00445	110602	111816	-
111148	A	C	228	hom	1408	1408	SXYLSMQ121_RS00445	gene-SXYLSMQ121_RS00445	110602	111816	-
111154	A	T	228	hom	1407	1407	SXYLSMQ121_RS00445	gene-SXYLSMQ121_RS00445	110602	111816	-
111209	G	T	228	hom	1514	1514	SXYLSMQ121_RS00445	gene-SXYLSMQ121_RS00445	110602	111816	-
111270	G	C	228	hom	1464	1464	SXYLSMQ121_RS00445	gene-SXYLSMQ121_RS00445	110602	111816	-
111292	G	A	228	hom	1337	1337	SXYLSMQ121_RS00445	gene-SXYLSMQ121_RS00445	110602	111816	-
111326	T	C	228	hom	1333	1333	SXYLSMQ121_RS00445	gene-SXYLSMQ121_RS00445	110602	111816	-
111346	A	G	228	hom	1250	1250	SXYLSMQ121_RS00445	gene-SXYLSMQ121_RS00445	110602	111816	-
111349	A	G	228	hom	1250	1250	SXYLSMQ121_RS00445	gene-SXYLSMQ121_RS00445	110602	111816	-
111370	A	T	228	hom	1291	1291	SXYLSMQ121_RS00445	gene-SXYLSMQ121_RS00445	110602	111816	-
111385	G	A	228	hom	1348	1348	SXYLSMQ121_RS00445	gene-SXYLSMQ121_RS00445	110602	111816	-
111424	A	G	228	hom	1367	1367	SXYLSMQ121_RS00445	gene-SXYLSMQ121_RS00445	110602	111816	-
111433	G	A	228	hom	1376	1376	SXYLSMQ121_RS00445	gene-SXYLSMQ121_RS00445	110602	111816	-
111466	C	T	228	hom	1348	1348	SXYLSMQ121_RS00445	gene-SXYLSMQ121_RS00445	110602	111816	-
111552	C	T	228	hom	1293	1293	SXYLSMQ121_RS00445	gene-SXYLSMQ121_RS00445	110602	111816	-
111571	A	G	228	hom	1247	1247	SXYLSMQ121_RS00445	gene-SXYLSMQ121_RS00445	110602	111816	-
111574	T	A	228	hom	1242	1242	SXYLSMQ121_RS00445	gene-SXYLSMQ121_RS00445	110602	111816	-
111680	A	G	228	hom	1273	1273	SXYLSMQ121_RS00445	gene-SXYLSMQ121_RS00445	110602	111816	-
111712	A	G	228	hom	1302	1302	SXYLSMQ121_RS00445	gene-SXYLSMQ121_RS00445	110602	111816	-
111754	A	T	228	hom	1287	1287	SXYLSMQ121_RS00445	gene-SXYLSMQ121_RS00445	110602	111816	-
111890	G	A	228	hom	1210	1210
111905	C	T	228	hom	1151	1151
111906	G	A	228	hom	1150	1150
111940	T	C	228	hom	1149	1149
111944	A	G	228	hom	1181	1181
111951	A	G	228	hom	1200	1200
111959	A	G	228	hom	1172	1172
111960	T	C	228	hom	1171	1171
112050	C	T	228	hom	1210	1210
112472	A	G	228	hom	1087	1087	SXYLSMQ121_RS00450	gene-SXYLSMQ121_RS00450	112127	113020	+
112588	T	C	228	hom	1124	1124	SXYLSMQ121_RS00450	gene-SXYLSMQ121_RS00450	112127	113020	+
113063	ATTTTTTT	ATTTTTT	157	hom	1071	1071
113135	A	T	228	hom	1146	1146
113152	T	C	228	hom	1098	1098
113154	G	A	228	hom	1092	1092
113554	G	A	228	hom	1337	1337
113739	TTGTGTG	TTGTG	228	hom	1541	1541
113955	G	A	228	hom	1481	1481
114363	G	A	228	hom	1497	1497
114585	C	T	228	hom	1465	1465
115012	A	G	228	hom	1611	1611	speB	gene-SXYLSMQ121_RS00460	114707	115699	+
115051	T	G	228	hom	1675	1675	speB	gene-SXYLSMQ121_RS00460	114707	115699	+
115121	T	G	228	hom	1624	1623	speB	gene-SXYLSMQ121_RS00460	114707	115699	+
115201	T	C	228	hom	1533	1533	speB	gene-SXYLSMQ121_RS00460	114707	115699	+
115300	C	T	228	hom	1557	1557	speB	gene-SXYLSMQ121_RS00460	114707	115699	+
115705	C	T	228	hom	1275	1275
115744	AATTAGATATGA	AA	228	hom	1087	1087
115815	T	C	228	hom	1190	1190
115870	G	T	228	hom	1222	1222
115940	G	A	228	hom	1245	1245
115957	C	G	228	hom	1251	1251
116261	T	C	228	hom	1451	1451	SXYLSMQ121_RS00465	gene-SXYLSMQ121_RS00465	116049	117263	+
116432	A	G	228	hom	1299	1299	SXYLSMQ121_RS00465	gene-SXYLSMQ121_RS00465	116049	117263	+
116483	T	C	228	hom	1325	1325	SXYLSMQ121_RS00465	gene-SXYLSMQ121_RS00465	116049	117263	+
116577	T	C	228	hom	1247	1247	SXYLSMQ121_RS00465	gene-SXYLSMQ121_RS00465	116049	117263	+
116612	C	T	228	hom	1185	1185	SXYLSMQ121_RS00465	gene-SXYLSMQ121_RS00465	116049	117263	+
116615	A	T	228	hom	1175	1174	SXYLSMQ121_RS00465	gene-SXYLSMQ121_RS00465	116049	117263	+
116618	T	C	228	hom	1165	1165	SXYLSMQ121_RS00465	gene-SXYLSMQ121_RS00465	116049	117263	+
116624	C	T	228	hom	1303	1303	SXYLSMQ121_RS00465	gene-SXYLSMQ121_RS00465	116049	117263	+
116633	A	G	228	hom	1263	1263	SXYLSMQ121_RS00465	gene-SXYLSMQ121_RS00465	116049	117263	+
116651	C	T	228	hom	1223	1223	SXYLSMQ121_RS00465	gene-SXYLSMQ121_RS00465	116049	117263	+
116652	G	A	228	hom	1247	1247	SXYLSMQ121_RS00465	gene-SXYLSMQ121_RS00465	116049	117263	+
116780	C	T	228	hom	1263	1263	SXYLSMQ121_RS00465	gene-SXYLSMQ121_RS00465	116049	117263	+
117011	C	T	228	hom	1320	1320	SXYLSMQ121_RS00465	gene-SXYLSMQ121_RS00465	116049	117263	+
117023	T	A	228	hom	1342	1342	SXYLSMQ121_RS00465	gene-SXYLSMQ121_RS00465	116049	117263	+
117065	T	C	228	hom	1330	1329	SXYLSMQ121_RS00465	gene-SXYLSMQ121_RS00465	116049	117263	+
117083	G	A	228	hom	1298	1298	SXYLSMQ121_RS00465	gene-SXYLSMQ121_RS00465	116049	117263	+
117098	C	A	228	hom	1314	1314	SXYLSMQ121_RS00465	gene-SXYLSMQ121_RS00465	116049	117263	+
117304	G	T	228	hom	1207	1205
117442	G	A	228	hom	1095	1095
117481	C	T	228	hom	1027	1027
117610	T	A	228	hom	1047	1046
117635	T	C	228	hom	1029	1029
117672	A	AC	162	hom	1087	1086
117930	C	A	228	hom	1338	1338	SXYLSMQ121_RS00470	gene-SXYLSMQ121_RS00470	117765	118118	+
118025	C	T	228	hom	1283	1283	SXYLSMQ121_RS00470	gene-SXYLSMQ121_RS00470	117765	118118	+
118044	A	T	228	hom	1247	1247	SXYLSMQ121_RS00470	gene-SXYLSMQ121_RS00470	117765	118118	+
118064	T	A	228	hom	1219	1219	SXYLSMQ121_RS00470	gene-SXYLSMQ121_RS00470	117765	118118	+
118202	A	C	228	hom	1259	1259
118203	C	T	228	hom	1257	1257
118210	T	C	228	hom	1278	1278
118213	T	A	228	hom	1287	1287
118263	A	G	228	hom	1272	1272
118281	A	G	228	hom	1189	1189
118283	G	T	228	hom	1210	1210
118314	G	A	228	hom	1248	1248
118330	A	G	228	hom	1199	1199
118453	T	A	228	hom	1243	1243	SXYLSMQ121_RS00475	gene-SXYLSMQ121_RS00475	118382	120091	+
118462	G	A	228	hom	1234	1234	SXYLSMQ121_RS00475	gene-SXYLSMQ121_RS00475	118382	120091	+
118486	G	A	228	hom	1240	1240	SXYLSMQ121_RS00475	gene-SXYLSMQ121_RS00475	118382	120091	+
118546	G	T	228	hom	1318	1318	SXYLSMQ121_RS00475	gene-SXYLSMQ121_RS00475	118382	120091	+
118559	T	A	228	hom	1363	1363	SXYLSMQ121_RS00475	gene-SXYLSMQ121_RS00475	118382	120091	+
118657	T	G	228	hom	1240	1240	SXYLSMQ121_RS00475	gene-SXYLSMQ121_RS00475	118382	120091	+
118662	G	A	228	hom	1193	1193	SXYLSMQ121_RS00475	gene-SXYLSMQ121_RS00475	118382	120091	+
118663	G	A	228	hom	1175	1175	SXYLSMQ121_RS00475	gene-SXYLSMQ121_RS00475	118382	120091	+
118666	C	T	228	hom	1208	1208	SXYLSMQ121_RS00475	gene-SXYLSMQ121_RS00475	118382	120091	+
118677	C	G	228	hom	1327	1327	SXYLSMQ121_RS00475	gene-SXYLSMQ121_RS00475	118382	120091	+
118678	A	T	228	hom	1343	1343	SXYLSMQ121_RS00475	gene-SXYLSMQ121_RS00475	118382	120091	+
118771	G	A	228	hom	1451	1451	SXYLSMQ121_RS00475	gene-SXYLSMQ121_RS00475	118382	120091	+
118851	C	A	228	hom	1487	1487	SXYLSMQ121_RS00475	gene-SXYLSMQ121_RS00475	118382	120091	+
118859	C	A	228	hom	1448	1448	SXYLSMQ121_RS00475	gene-SXYLSMQ121_RS00475	118382	120091	+
118887	C	A	228	hom	1297	1297	SXYLSMQ121_RS00475	gene-SXYLSMQ121_RS00475	118382	120091	+
118890	G	A	228	hom	1303	1303	SXYLSMQ121_RS00475	gene-SXYLSMQ121_RS00475	118382	120091	+
118892	G	A	228	hom	1298	1298	SXYLSMQ121_RS00475	gene-SXYLSMQ121_RS00475	118382	120091	+
118894	G	A	228	hom	1303	1303	SXYLSMQ121_RS00475	gene-SXYLSMQ121_RS00475	118382	120091	+
118981	G	A	228	hom	1524	1524	SXYLSMQ121_RS00475	gene-SXYLSMQ121_RS00475	118382	120091	+
119007	G	A	228	hom	1464	1464	SXYLSMQ121_RS00475	gene-SXYLSMQ121_RS00475	118382	120091	+
119014	A	G	228	hom	1526	1526	SXYLSMQ121_RS00475	gene-SXYLSMQ121_RS00475	118382	120091	+
119117	C	T	228	hom	1534	1533	SXYLSMQ121_RS00475	gene-SXYLSMQ121_RS00475	118382	120091	+
119187	G	A	228	hom	1448	1448	SXYLSMQ121_RS00475	gene-SXYLSMQ121_RS00475	118382	120091	+
119188	C	T	228	hom	1454	1454	SXYLSMQ121_RS00475	gene-SXYLSMQ121_RS00475	118382	120091	+
119209	T	C	228	hom	1507	1507	SXYLSMQ121_RS00475	gene-SXYLSMQ121_RS00475	118382	120091	+
119212	T	A	228	hom	1507	1507	SXYLSMQ121_RS00475	gene-SXYLSMQ121_RS00475	118382	120091	+
119227	T	C	228	hom	1449	1448	SXYLSMQ121_RS00475	gene-SXYLSMQ121_RS00475	118382	120091	+
119258	C	A	228	hom	1478	1478	SXYLSMQ121_RS00475	gene-SXYLSMQ121_RS00475	118382	120091	+
119331	A	G	228	hom	1499	1499	SXYLSMQ121_RS00475	gene-SXYLSMQ121_RS00475	118382	120091	+
119338	T	A	228	hom	1557	1557	SXYLSMQ121_RS00475	gene-SXYLSMQ121_RS00475	118382	120091	+
119347	C	T	228	hom	1576	1574	SXYLSMQ121_RS00475	gene-SXYLSMQ121_RS00475	118382	120091	+
119398	C	A	228	hom	1564	1564	SXYLSMQ121_RS00475	gene-SXYLSMQ121_RS00475	118382	120091	+
119437	C	T	228	hom	1514	1514	SXYLSMQ121_RS00475	gene-SXYLSMQ121_RS00475	118382	120091	+
119443	G	A	228	hom	1523	1523	SXYLSMQ121_RS00475	gene-SXYLSMQ121_RS00475	118382	120091	+
119482	C	A	228	hom	1495	1495	SXYLSMQ121_RS00475	gene-SXYLSMQ121_RS00475	118382	120091	+
119531	A	G	228	hom	1537	1537	SXYLSMQ121_RS00475	gene-SXYLSMQ121_RS00475	118382	120091	+
119550	A	G	228	hom	1544	1544	SXYLSMQ121_RS00475	gene-SXYLSMQ121_RS00475	118382	120091	+
119638	A	G	228	hom	1458	1458	SXYLSMQ121_RS00475	gene-SXYLSMQ121_RS00475	118382	120091	+
119682	G	T	228	hom	1438	1438	SXYLSMQ121_RS00475	gene-SXYLSMQ121_RS00475	118382	120091	+
119689	A	G	228	hom	1232	1232	SXYLSMQ121_RS00475	gene-SXYLSMQ121_RS00475	118382	120091	+
119691	T	C	228	hom	1246	1246	SXYLSMQ121_RS00475	gene-SXYLSMQ121_RS00475	118382	120091	+
119692	A	G	228	hom	1243	1243	SXYLSMQ121_RS00475	gene-SXYLSMQ121_RS00475	118382	120091	+
119695	T	C	228	hom	1249	1249	SXYLSMQ121_RS00475	gene-SXYLSMQ121_RS00475	118382	120091	+
119782	C	T	228	hom	1502	1502	SXYLSMQ121_RS00475	gene-SXYLSMQ121_RS00475	118382	120091	+
119788	A	T	228	hom	1516	1516	SXYLSMQ121_RS00475	gene-SXYLSMQ121_RS00475	118382	120091	+
119797	T	C	228	hom	1515	1515	SXYLSMQ121_RS00475	gene-SXYLSMQ121_RS00475	118382	120091	+
119857	G	T	228	hom	1556	1556	SXYLSMQ121_RS00475	gene-SXYLSMQ121_RS00475	118382	120091	+
119957	A	G	228	hom	1427	1427	SXYLSMQ121_RS00475	gene-SXYLSMQ121_RS00475	118382	120091	+
119999	G	A	228	hom	1386	1386	SXYLSMQ121_RS00475	gene-SXYLSMQ121_RS00475	118382	120091	+
120064	T	C	228	hom	1323	1323	SXYLSMQ121_RS00475	gene-SXYLSMQ121_RS00475	118382	120091	+
120086	A	G	228	hom	1300	1299	SXYLSMQ121_RS00475	gene-SXYLSMQ121_RS00475	118382	120091	+
120137	A	T	228	hom	1266	1265
120151	T	C	228	hom	1273	1273
120222	C	T	228	hom	1297	1297
120282	A	G	228	hom	1265	1265
120343	A	G	228	hom	1214	1214
120350	A	G	228	hom	1178	1178
120374	C	T	228	hom	1160	1160
120409	T	C	228	hom	1151	1151
120596	G	A	228	hom	1170	1170
120873	C	A	228	hom	1292	1292	SXYLSMQ121_RS00480	gene-SXYLSMQ121_RS00480	120830	121438	-
120909	A	G	228	hom	985	985	SXYLSMQ121_RS00480	gene-SXYLSMQ121_RS00480	120830	121438	-
120932	G	A	228	hom	62	62	SXYLSMQ121_RS00480	gene-SXYLSMQ121_RS00480	120830	121438	-
120934	C	T	228	hom	63	63	SXYLSMQ121_RS00480	gene-SXYLSMQ121_RS00480	120830	121438	-
120937	T	C	228	hom	62	62	SXYLSMQ121_RS00480	gene-SXYLSMQ121_RS00480	120830	121438	-
121147	A	AG	228	hom	15	15	SXYLSMQ121_RS00480	gene-SXYLSMQ121_RS00480	120830	121438	-
121205	A	G	228	hom	1311	1311	SXYLSMQ121_RS00480	gene-SXYLSMQ121_RS00480	120830	121438	-
121217	C	A	228	hom	1314	1314	SXYLSMQ121_RS00480	gene-SXYLSMQ121_RS00480	120830	121438	-
121253	T	A	228	hom	1390	1390	SXYLSMQ121_RS00480	gene-SXYLSMQ121_RS00480	120830	121438	-
121272	C	T	228	hom	1418	1418	SXYLSMQ121_RS00480	gene-SXYLSMQ121_RS00480	120830	121438	-
121280	G	C	228	hom	1412	1412	SXYLSMQ121_RS00480	gene-SXYLSMQ121_RS00480	120830	121438	-
121314	T	C	228	hom	1422	1421	SXYLSMQ121_RS00480	gene-SXYLSMQ121_RS00480	120830	121438	-
121324	G	C	228	hom	1445	1445	SXYLSMQ121_RS00480	gene-SXYLSMQ121_RS00480	120830	121438	-
121399	G	A	228	hom	1530	1530	SXYLSMQ121_RS00480	gene-SXYLSMQ121_RS00480	120830	121438	-
121415	C	T	228	hom	1504	1504	SXYLSMQ121_RS00480	gene-SXYLSMQ121_RS00480	120830	121438	-
121420	A	C	228	hom	1457	1457	SXYLSMQ121_RS00480	gene-SXYLSMQ121_RS00480	120830	121438	-
121437	A	C	228	hom	1415	1415	SXYLSMQ121_RS00480	gene-SXYLSMQ121_RS00480	120830	121438	-
121459	T	G	210	hom	87	87
121463	T	C	175	hom	44	44
121465	CTT	C	228	hom	331	331
121521	ATTT	ATT	228	hom	1339	1339
121557	G	A	228	hom	1436	1436
121560	G	A	228	hom	1410	1410
121564	G	C	228	hom	1432	1432
121585	C	A	228	hom	1541	1541
121643	A	G	228	hom	1124	1123
121645	C	A	228	hom	1132	1131
121647	T	C	228	hom	1120	1120
121658	C	T	228	hom	1073	1073
121659	A	C	228	hom	1054	1054
121660	A	G	228	hom	1044	1043
121661	C	A	228	hom	1068	1067
121674	A	G	228	hom	1440	1440
121703	T	A	228	hom	1447	1447
121737	G	A	228	hom	1463	1463
121799	A	G	228	hom	1495	1495	SXYLSMQ121_RS00485	gene-SXYLSMQ121_RS00485	121776	123035	+
121889	C	T	228	hom	1380	1380	SXYLSMQ121_RS00485	gene-SXYLSMQ121_RS00485	121776	123035	+
121895	C	T	228	hom	1356	1355	SXYLSMQ121_RS00485	gene-SXYLSMQ121_RS00485	121776	123035	+
122252	A	T	228	hom	1405	1405	SXYLSMQ121_RS00485	gene-SXYLSMQ121_RS00485	121776	123035	+
122282	A	C	228	hom	1459	1459	SXYLSMQ121_RS00485	gene-SXYLSMQ121_RS00485	121776	123035	+
122330	G	A	228	hom	1473	1473	SXYLSMQ121_RS00485	gene-SXYLSMQ121_RS00485	121776	123035	+
122441	T	C	228	hom	1541	1541	SXYLSMQ121_RS00485	gene-SXYLSMQ121_RS00485	121776	123035	+
122498	G	T	228	hom	1530	1530	SXYLSMQ121_RS00485	gene-SXYLSMQ121_RS00485	121776	123035	+
122522	T	C	228	hom	1496	1496	SXYLSMQ121_RS00485	gene-SXYLSMQ121_RS00485	121776	123035	+
122657	C	T	228	hom	1547	1546	SXYLSMQ121_RS00485	gene-SXYLSMQ121_RS00485	121776	123035	+
122706	G	A	228	hom	1480	1480	SXYLSMQ121_RS00485	gene-SXYLSMQ121_RS00485	121776	123035	+
122849	A	G	228	hom	1397	1397	SXYLSMQ121_RS00485	gene-SXYLSMQ121_RS00485	121776	123035	+
122864	A	G	228	hom	1349	1349	SXYLSMQ121_RS00485	gene-SXYLSMQ121_RS00485	121776	123035	+
122903	T	C	228	hom	1314	1314	SXYLSMQ121_RS00485	gene-SXYLSMQ121_RS00485	121776	123035	+
123027	G	A	228	hom	1292	1291	SXYLSMQ121_RS00485	gene-SXYLSMQ121_RS00485	121776	123035	+
123036	C	A	228	hom	1264	1264
123066	C	T	228	hom	1278	1278
123071	A	T	228	hom	1243	1243
123103	G	A	228	hom	1153	1153
123106	T	C	228	hom	1167	1167
123110	C	A	228	hom	1117	1117
123145	G	T	228	hom	1165	1165
123175	C	T	228	hom	1255	1255	SXYLSMQ121_RS00490	gene-SXYLSMQ121_RS00490	123159	124340	-
123597	T	G	228	hom	1350	1350	SXYLSMQ121_RS00490	gene-SXYLSMQ121_RS00490	123159	124340	-
123612	A	T	228	hom	1331	1331	SXYLSMQ121_RS00490	gene-SXYLSMQ121_RS00490	123159	124340	-
123647	A	G	228	hom	1309	1309	SXYLSMQ121_RS00490	gene-SXYLSMQ121_RS00490	123159	124340	-
123796	G	A	228	hom	1309	1309	SXYLSMQ121_RS00490	gene-SXYLSMQ121_RS00490	123159	124340	-
123828	A	G	228	hom	1295	1295	SXYLSMQ121_RS00490	gene-SXYLSMQ121_RS00490	123159	124340	-
123891	G	A	228	hom	1334	1334	SXYLSMQ121_RS00490	gene-SXYLSMQ121_RS00490	123159	124340	-
123951	A	C	228	hom	1385	1385	SXYLSMQ121_RS00490	gene-SXYLSMQ121_RS00490	123159	124340	-
123963	G	A	228	hom	1421	1420	SXYLSMQ121_RS00490	gene-SXYLSMQ121_RS00490	123159	124340	-
124069	A	C	228	hom	1334	1334	SXYLSMQ121_RS00490	gene-SXYLSMQ121_RS00490	123159	124340	-
124098	A	G	228	hom	1345	1344	SXYLSMQ121_RS00490	gene-SXYLSMQ121_RS00490	123159	124340	-
124103	T	C	228	hom	1323	1323	SXYLSMQ121_RS00490	gene-SXYLSMQ121_RS00490	123159	124340	-
124107	C	T	228	hom	1340	1340	SXYLSMQ121_RS00490	gene-SXYLSMQ121_RS00490	123159	124340	-
124170	A	G	228	hom	1396	1396	SXYLSMQ121_RS00490	gene-SXYLSMQ121_RS00490	123159	124340	-
124182	G	A	228	hom	1360	1360	SXYLSMQ121_RS00490	gene-SXYLSMQ121_RS00490	123159	124340	-
124364	T	G	228	hom	1090	1089
124366	T	A	228	hom	1130	1130
124476	T	C	228	hom	1089	1089
124507	T	C	228	hom	1027	1027
124547	A	G	228	hom	992	992
124549	A	G	228	hom	998	998
124556	G	A	228	hom	995	995
124562	T	C	228	hom	1003	1003
124585	G	A	228	hom	1007	1007
124759	G	A	228	hom	1142	1142
124799	A	G	228	hom	1149	1149
124802	G	T	228	hom	1147	1147
124820	A	T	228	hom	1206	1206
124836	A	T	228	hom	1188	1188
125051	A	T	228	hom	1409	1409	SXYLSMQ121_RS00495	gene-SXYLSMQ121_RS00495	124863	125810	+
125096	A	G	228	hom	1469	1469	SXYLSMQ121_RS00495	gene-SXYLSMQ121_RS00495	124863	125810	+
125102	T	C	228	hom	1467	1467	SXYLSMQ121_RS00495	gene-SXYLSMQ121_RS00495	124863	125810	+
125258	G	A	228	hom	1417	1417	SXYLSMQ121_RS00495	gene-SXYLSMQ121_RS00495	124863	125810	+
125408	G	C	228	hom	1434	1434	SXYLSMQ121_RS00495	gene-SXYLSMQ121_RS00495	124863	125810	+
125570	A	G	228	hom	1356	1356	SXYLSMQ121_RS00495	gene-SXYLSMQ121_RS00495	124863	125810	+
125588	G	A	228	hom	1350	1350	SXYLSMQ121_RS00495	gene-SXYLSMQ121_RS00495	124863	125810	+
125827	A	G	228	hom	1332	1332	SXYLSMQ121_RS00500	gene-SXYLSMQ121_RS00500	125812	127299	+
125841	C	T	228	hom	1359	1359	SXYLSMQ121_RS00500	gene-SXYLSMQ121_RS00500	125812	127299	+
125985	G	T	228	hom	1362	1362	SXYLSMQ121_RS00500	gene-SXYLSMQ121_RS00500	125812	127299	+
126031	C	T	228	hom	1395	1395	SXYLSMQ121_RS00500	gene-SXYLSMQ121_RS00500	125812	127299	+
126127	C	T	228	hom	1360	1360	SXYLSMQ121_RS00500	gene-SXYLSMQ121_RS00500	125812	127299	+
126150	G	T	228	hom	1278	1278	SXYLSMQ121_RS00500	gene-SXYLSMQ121_RS00500	125812	127299	+
126165	G	T	228	hom	1304	1304	SXYLSMQ121_RS00500	gene-SXYLSMQ121_RS00500	125812	127299	+
126249	A	G	228	hom	1155	1155	SXYLSMQ121_RS00500	gene-SXYLSMQ121_RS00500	125812	127299	+
126253	A	G	228	hom	1153	1153	SXYLSMQ121_RS00500	gene-SXYLSMQ121_RS00500	125812	127299	+
126255	G	A	228	hom	1154	1154	SXYLSMQ121_RS00500	gene-SXYLSMQ121_RS00500	125812	127299	+
126363	G	A	228	hom	1229	1229	SXYLSMQ121_RS00500	gene-SXYLSMQ121_RS00500	125812	127299	+
126385	C	A	228	hom	1198	1198	SXYLSMQ121_RS00500	gene-SXYLSMQ121_RS00500	125812	127299	+
126447	C	T	228	hom	1233	1233	SXYLSMQ121_RS00500	gene-SXYLSMQ121_RS00500	125812	127299	+
126522	C	T	228	hom	1183	1183	SXYLSMQ121_RS00500	gene-SXYLSMQ121_RS00500	125812	127299	+
126646	G	A	228	hom	1098	1098	SXYLSMQ121_RS00500	gene-SXYLSMQ121_RS00500	125812	127299	+
126647	C	T	228	hom	1113	1113	SXYLSMQ121_RS00500	gene-SXYLSMQ121_RS00500	125812	127299	+
126748	C	A	228	hom	1283	1283	SXYLSMQ121_RS00500	gene-SXYLSMQ121_RS00500	125812	127299	+
126816	T	C	228	hom	1323	1323	SXYLSMQ121_RS00500	gene-SXYLSMQ121_RS00500	125812	127299	+
126826	A	G	228	hom	1340	1340	SXYLSMQ121_RS00500	gene-SXYLSMQ121_RS00500	125812	127299	+
126921	G	A	228	hom	1303	1303	SXYLSMQ121_RS00500	gene-SXYLSMQ121_RS00500	125812	127299	+
126930	G	A	228	hom	1276	1276	SXYLSMQ121_RS00500	gene-SXYLSMQ121_RS00500	125812	127299	+
126953	C	A	228	hom	1284	1284	SXYLSMQ121_RS00500	gene-SXYLSMQ121_RS00500	125812	127299	+
127014	G	A	228	hom	1346	1345	SXYLSMQ121_RS00500	gene-SXYLSMQ121_RS00500	125812	127299	+
127032	G	T	228	hom	1350	1350	SXYLSMQ121_RS00500	gene-SXYLSMQ121_RS00500	125812	127299	+
127089	C	A	228	hom	1350	1350	SXYLSMQ121_RS00500	gene-SXYLSMQ121_RS00500	125812	127299	+
127151	T	A	228	hom	1331	1331	SXYLSMQ121_RS00500	gene-SXYLSMQ121_RS00500	125812	127299	+
127194	T	C	228	hom	1358	1358	SXYLSMQ121_RS00500	gene-SXYLSMQ121_RS00500	125812	127299	+
127352	G	A	228	hom	1225	1225
127418	T	C	228	hom	1246	1246
127452	A	G	228	hom	1274	1274
127468	C	T	228	hom	1332	1332
127474	T	C	228	hom	1316	1316	SXYLSMQ121_RS13055	gene-SXYLSMQ121_RS13055	127474	127647	-
127483	C	T	228	hom	1280	1280	SXYLSMQ121_RS13055	gene-SXYLSMQ121_RS13055	127474	127647	-
127731	T	C	228	hom	1480	1479
127894	T	C	228	hom	1542	1542
127925	G	T	228	hom	1432	1432
127927	A	G	228	hom	1428	1428
127928	G	A	228	hom	1419	1419
127958	T	G	228	hom	1588	1588	chrA	gene-SXYLSMQ121_RS00505	127946	129100	-
128081	T	A	228	hom	1439	1439	chrA	gene-SXYLSMQ121_RS00505	127946	129100	-
128167	C	T	228	hom	1451	1451	chrA	gene-SXYLSMQ121_RS00505	127946	129100	-
128210	A	C	228	hom	1425	1425	chrA	gene-SXYLSMQ121_RS00505	127946	129100	-
128224	C	A	228	hom	1444	1444	chrA	gene-SXYLSMQ121_RS00505	127946	129100	-
128402	A	G	228	hom	1462	1462	chrA	gene-SXYLSMQ121_RS00505	127946	129100	-
128525	A	G	228	hom	1392	1392	chrA	gene-SXYLSMQ121_RS00505	127946	129100	-
128555	T	C	228	hom	1411	1411	chrA	gene-SXYLSMQ121_RS00505	127946	129100	-
128611	A	C	228	hom	1505	1505	chrA	gene-SXYLSMQ121_RS00505	127946	129100	-
128624	T	C	228	hom	1542	1542	chrA	gene-SXYLSMQ121_RS00505	127946	129100	-
128662	A	C	228	hom	1450	1450	chrA	gene-SXYLSMQ121_RS00505	127946	129100	-
128666	C	T	228	hom	1477	1477	chrA	gene-SXYLSMQ121_RS00505	127946	129100	-
128756	A	G	228	hom	1507	1507	chrA	gene-SXYLSMQ121_RS00505	127946	129100	-
128768	T	C	228	hom	1512	1512	chrA	gene-SXYLSMQ121_RS00505	127946	129100	-
128771	G	A	228	hom	1538	1538	chrA	gene-SXYLSMQ121_RS00505	127946	129100	-
128807	C	T	228	hom	1516	1516	chrA	gene-SXYLSMQ121_RS00505	127946	129100	-
128819	G	A	228	hom	1504	1504	chrA	gene-SXYLSMQ121_RS00505	127946	129100	-
128912	C	T	228	hom	1395	1395	chrA	gene-SXYLSMQ121_RS00505	127946	129100	-
128986	G	A	228	hom	1521	1521	chrA	gene-SXYLSMQ121_RS00505	127946	129100	-
128994	T	C	228	hom	1512	1512	chrA	gene-SXYLSMQ121_RS00505	127946	129100	-
129071	G	T	228	hom	1553	1553	chrA	gene-SXYLSMQ121_RS00505	127946	129100	-
129117	T	A	228	hom	1509	1509
129138	C	T	228	hom	1524	1524	SXYLSMQ121_RS00510	gene-SXYLSMQ121_RS00510	129120	129422	-
129146	G	A	228	hom	1513	1513	SXYLSMQ121_RS00510	gene-SXYLSMQ121_RS00510	129120	129422	-
129150	T	C	228	hom	1475	1475	SXYLSMQ121_RS00510	gene-SXYLSMQ121_RS00510	129120	129422	-
129156	G	A	228	hom	1546	1545	SXYLSMQ121_RS00510	gene-SXYLSMQ121_RS00510	129120	129422	-
129177	A	G	228	hom	1542	1542	SXYLSMQ121_RS00510	gene-SXYLSMQ121_RS00510	129120	129422	-
129193	A	G	228	hom	1567	1566	SXYLSMQ121_RS00510	gene-SXYLSMQ121_RS00510	129120	129422	-
129217	G	T	228	hom	1575	1575	SXYLSMQ121_RS00510	gene-SXYLSMQ121_RS00510	129120	129422	-
129224	T	C	228	hom	1568	1568	SXYLSMQ121_RS00510	gene-SXYLSMQ121_RS00510	129120	129422	-
129431	T	G	228	hom	1466	1466
129442	T	C	228	hom	1479	1479
129453	A	G	228	hom	1487	1487
[truncated: 45,685 more rows]
